# Supplementary material for: Thymic iNKT single cell analyses unmask the common developmental program of mouse innate T cells
Source: Nat Commun. 2020 Dec 7;11:6238. doi: 10.1038/s41467-020-20073-8 (PMC7721697; doi:10.1038/s41467-020-20073-8)
Supplement: Supplementary file 4 — Supplementary Data 1 [file 41467_2020_20073_MOESM4_ESM.csv]

Supplementary Data I. Differentially upregulated genes per cluster in C57BL/6 thymic iNKT cells.								A Bonferroni correction was implemented to account for multiple comparisons.
	p_val	avg_logFC	pct.1	pct.2	p_val_adj	cluster	gene
Itm2a	0	2.504831724	0.864	0.235	0	0	Itm2a
Lef1	0	2.150772212	0.945	0.404	0	0	Lef1
Nrgn	0	2.137397243	0.788	0.188	0	0	Nrgn
Gm43352	0	1.864275808	0.696	0.109	0	0	Gm43352
Marcksl1	0	1.483701911	0.743	0.134	0	0	Marcksl1
Myb	0	1.404862584	0.664	0.102	0	0	Myb
Sox4	0	1.233317958	0.602	0.095	0	0	Sox4
Tnfsf8	8.24E-307	0.636891586	0.288	0.015	2.56E-302	0	Tnfsf8
Ldhb	4.49E-301	1.334835903	0.747	0.181	1.39E-296	0	Ldhb
Egr2	2.13E-299	0.990968245	0.418	0.042	6.62E-295	0	Egr2
Slc29a1	9.32E-293	1.917080809	0.805	0.25	2.89E-288	0	Slc29a1
Tox	1.83E-263	1.46374726	0.862	0.336	5.67E-259	0	Tox
Tubb2b	7.50E-258	0.622526267	0.29	0.021	2.33E-253	0	Tubb2b
H3f3a	3.91E-248	0.998369771	0.991	0.961	1.21E-243	0	H3f3a
Siae	1.50E-233	0.908511661	0.471	0.076	4.66E-229	0	Siae
Hivep3	7.94E-215	1.082358088	0.575	0.131	2.46E-210	0	Hivep3
Cnn3	1.85E-209	0.74200324	0.398	0.058	5.74E-205	0	Cnn3
Pdcd1	1.19E-198	1.215744326	0.777	0.309	3.71E-194	0	Pdcd1
Slamf6	1.13E-195	1.26477371	0.662	0.219	3.52E-191	0	Slamf6
Tubb5	1.96E-179	1.181043958	0.947	0.791	6.07E-175	0	Tubb5
Cldn10	2.54E-168	1.044367189	0.288	0.036	7.88E-164	0	Cldn10
Cd81	2.11E-164	0.969181541	0.616	0.195	6.54E-160	0	Cd81
Cd28	4.58E-154	0.975229648	0.903	0.678	1.42E-149	0	Cd28
Med14	2.24E-153	0.985208724	0.545	0.158	6.97E-149	0	Med14
Hmgn1	2.80E-151	0.918842824	0.873	0.552	8.70E-147	0	Hmgn1
Gsn	5.99E-141	0.762927191	0.412	0.092	1.86E-136	0	Gsn
Actb	2.27E-140	0.499851706	0.998	1	7.06E-136	0	Actb
Hnrnpa2b1	8.35E-136	0.662531578	0.984	0.949	2.59E-131	0	Hnrnpa2b1
Ucp2	2.69E-127	0.771017514	0.979	0.963	8.35E-123	0	Ucp2
Id3	2.94E-126	1.013304139	0.765	0.36	9.13E-122	0	Id3
Tmsb10	1.86E-123	0.502266269	0.996	1	5.77E-119	0	Tmsb10
Rap1a	1.79E-122	0.808146854	0.89	0.721	5.57E-118	0	Rap1a
Pfn1	7.57E-122	0.447883139	0.996	0.999	2.35E-117	0	Pfn1
Hsp90ab1	7.03E-121	0.502495569	0.989	0.993	2.18E-116	0	Hsp90ab1
Slc25a17	8.03E-120	0.981242038	0.612	0.256	2.49E-115	0	Slc25a17
Basp1	7.66E-119	0.640609832	0.338	0.071	2.38E-114	0	Basp1
Cytip	6.52E-118	1.005072651	0.848	0.668	2.02E-113	0	Cytip
Gapdh	1.63E-114	0.521481246	0.993	0.994	5.06E-110	0	Gapdh
Jup	8.17E-111	0.742898168	0.345	0.079	2.54E-106	0	Jup
Cd27	2.13E-107	1.01446673	0.819	0.541	6.62E-103	0	Cd27
7-Sep	1.15E-105	0.876341486	0.912	0.757	3.58E-101	0	7-Sep
Ybx1	7.59E-105	0.631545382	0.943	0.878	2.36E-100	0	Ybx1
Ptma	1.31E-104	0.424960367	0.998	0.999	4.05E-100	0	Ptma
Taf9	9.87E-103	0.588844434	0.283	0.057	3.07E-98	0	Taf9
Hnrnpa1	1.10E-102	0.714511434	0.876	0.761	3.42E-98	0	Hnrnpa1
Rasgrp1	1.20E-99	1.046937993	0.607	0.275	3.72E-95	0	Rasgrp1
Cfl1	7.11E-96	0.431507926	0.996	0.992	2.21E-91	0	Cfl1
Cap2	1.18E-95	0.783805794	0.457	0.154	3.66E-91	0	Cap2
Cd53	1.24E-92	0.798500335	0.869	0.805	3.85E-88	0	Cd53
Ephx1	1.67E-92	0.845715634	0.71	0.398	5.19E-88	0	Ephx1
Otud1	3.65E-91	0.61031007	0.299	0.069	1.13E-86	0	Otud1
Cd2	4.67E-88	0.903246111	0.844	0.635	1.45E-83	0	Cd2
Pdk3	2.50E-86	0.605983383	0.402	0.131	7.75E-82	0	Pdk3
Adk	7.81E-85	0.770731047	0.467	0.181	2.43E-80	0	Adk
B630019A10Rik	2.65E-84	0.587924213	0.366	0.111	8.24E-80	0	B630019A10Rik
Zfp422	2.23E-82	0.61074365	0.45	0.164	6.94E-78	0	Zfp422
Mif	8.28E-82	0.678348906	0.88	0.803	2.57E-77	0	Mif
Stmn1	5.06E-81	0.647771944	0.577	0.24	1.57E-76	0	Stmn1
Pld3	1.17E-79	0.784739523	0.688	0.402	3.64E-75	0	Pld3
Malat1	3.26E-79	0.706755693	1	0.995	1.01E-74	0	Malat1
Hnrnpa3	1.17E-78	0.46846706	0.958	0.928	3.63E-74	0	Hnrnpa3
Spint2	2.30E-76	0.764781018	0.681	0.426	7.13E-72	0	Spint2
Atpif1	3.20E-75	0.750162201	0.648	0.365	9.93E-71	0	Atpif1
Frat2	3.34E-75	0.618378748	0.372	0.117	1.04E-70	0	Frat2
Als2	1.25E-73	0.53347849	0.262	0.064	3.89E-69	0	Als2
Cux1	8.82E-72	0.675571931	0.497	0.217	2.74E-67	0	Cux1
Tspan13	5.99E-70	0.578038287	0.43	0.167	1.86E-65	0	Tspan13
Bcl2	2.27E-69	0.788050216	0.669	0.353	7.06E-65	0	Bcl2
Elk3	6.42E-68	0.587266855	0.363	0.124	1.99E-63	0	Elk3
Sub1	2.37E-66	0.492404559	0.938	0.925	7.36E-62	0	Sub1
Lcp1	4.07E-66	0.494047177	0.943	0.947	1.26E-61	0	Lcp1
Rgs10	4.30E-64	0.828247776	0.846	0.679	1.34E-59	0	Rgs10
Egr1	8.44E-64	0.955805813	0.483	0.22	2.62E-59	0	Egr1
Calm3	2.44E-63	0.556875891	0.811	0.674	7.57E-59	0	Calm3
Slc25a5	3.13E-63	0.441820136	0.915	0.88	9.72E-59	0	Slc25a5
Fus	3.18E-63	0.655528289	0.837	0.684	9.89E-59	0	Fus
Zfp330	1.50E-62	0.641237487	0.556	0.29	4.65E-58	0	Zfp330
Pkm	1.38E-61	0.571367578	0.873	0.841	4.28E-57	0	Pkm
Camk4	5.05E-61	0.762005354	0.623	0.37	1.57E-56	0	Camk4
Pebp1	8.29E-61	0.541609703	0.805	0.692	2.57E-56	0	Pebp1
Top1	3.24E-60	0.618926483	0.747	0.58	1.01E-55	0	Top1
Rbmx	5.28E-60	0.658592909	0.465	0.211	1.64E-55	0	Rbmx
Hnrnpk	5.33E-60	0.431592509	0.938	0.888	1.65E-55	0	Hnrnpk
Cd5	1.07E-59	0.982042739	0.768	0.53	3.32E-55	0	Cd5
Ap3s1	1.41E-57	0.741885875	0.591	0.335	4.38E-53	0	Ap3s1
Eif5a	3.74E-55	0.416416858	0.956	0.94	1.16E-50	0	Eif5a
Ddx19a	5.36E-55	0.690857665	0.506	0.275	1.66E-50	0	Ddx19a
Tuba1b	6.46E-55	0.57395745	0.804	0.663	2.01E-50	0	Tuba1b
Cd84	9.75E-54	0.707969537	0.561	0.321	3.03E-49	0	Cd84
Klhdc2	1.93E-52	0.528739729	0.46	0.215	6.01E-48	0	Klhdc2
Dynll1	1.36E-51	0.530126179	0.851	0.768	4.24E-47	0	Dynll1
Hnrnpf	3.66E-51	0.409233698	0.954	0.905	1.14E-46	0	Hnrnpf
Eif4a1	1.92E-48	0.49748627	0.828	0.718	5.97E-44	0	Eif4a1
Psma7	3.61E-48	0.486866912	0.802	0.704	1.12E-43	0	Psma7
Tm6sf1	3.02E-47	0.467531959	0.354	0.137	9.39E-43	0	Tm6sf1
Nono	1.94E-46	0.583064975	0.727	0.561	6.01E-42	0	Nono
Rnf19a	3.36E-46	0.514646244	0.338	0.133	1.04E-41	0	Rnf19a
Rexo2	3.77E-46	0.832598421	0.683	0.567	1.17E-41	0	Rexo2
Usmg5	1.01E-45	0.432997546	0.848	0.785	3.14E-41	0	Usmg5
Arpc2	1.73E-45	0.430493227	0.965	0.963	5.37E-41	0	Arpc2
Nrip1	3.51E-45	0.604454286	0.312	0.121	1.09E-40	0	Nrip1
Rilpl2	1.21E-44	0.601724279	0.529	0.305	3.77E-40	0	Rilpl2
Psmd8	2.18E-44	0.530226407	0.75	0.612	6.77E-40	0	Psmd8
Prdx2	2.98E-44	0.48477366	0.779	0.628	9.24E-40	0	Prdx2
Hnrnpu	3.38E-43	0.460428849	0.844	0.767	1.05E-38	0	Hnrnpu
Dnaja1	9.73E-43	0.486891086	0.83	0.743	3.02E-38	0	Dnaja1
Rbbp4	1.30E-42	0.493985451	0.761	0.637	4.04E-38	0	Rbbp4
Arid5b	4.93E-42	0.53072237	0.345	0.146	1.53E-37	0	Arid5b
Uqcrq	9.52E-42	0.507245657	0.807	0.746	2.95E-37	0	Uqcrq
Sh2d1a	1.33E-41	0.630739434	0.671	0.496	4.12E-37	0	Sh2d1a
Ier3ip1	1.97E-41	0.655618572	0.722	0.628	6.11E-37	0	Ier3ip1
Rrp1	6.64E-41	0.54598304	0.742	0.597	2.06E-36	0	Rrp1
Gramd1b	8.41E-41	0.483345198	0.35	0.154	2.61E-36	0	Gramd1b
Xist	1.04E-40	0.733040025	0.595	0.428	3.23E-36	0	Xist
Sh3bp2	1.40E-40	0.444921234	0.267	0.097	4.36E-36	0	Sh3bp2
Gm45716	2.45E-40	0.61677776	0.343	0.155	7.61E-36	0	Gm45716
Anp32e	7.35E-40	0.513845755	0.673	0.455	2.28E-35	0	Anp32e
Trbc2	9.89E-40	0.87696128	0.819	0.705	3.07E-35	0	Trbc2
Hnrnpab	1.04E-39	0.459740777	0.821	0.722	3.24E-35	0	Hnrnpab
Pomp	2.12E-39	0.449494347	0.814	0.733	6.57E-35	0	Pomp
Cct8	7.62E-39	0.498414237	0.75	0.649	2.37E-34	0	Cct8
Gnai3	1.18E-38	0.551138078	0.581	0.402	3.66E-34	0	Gnai3
Mrps6	9.92E-37	0.552886079	0.391	0.204	3.08E-32	0	Mrps6
Tespa1	4.83E-36	0.56151799	0.619	0.432	1.50E-31	0	Tespa1
Lonp2	6.38E-36	0.582388002	0.508	0.32	1.98E-31	0	Lonp2
Ttc3	7.37E-36	0.499244878	0.435	0.234	2.29E-31	0	Ttc3
Etnk1	8.84E-36	0.547773734	0.375	0.183	2.75E-31	0	Etnk1
Cct2	1.24E-34	0.446513088	0.777	0.678	3.84E-30	0	Cct2
Cbfb	2.78E-34	0.543476136	0.593	0.423	8.64E-30	0	Cbfb
Lta4h	4.39E-34	0.534422706	0.558	0.369	1.36E-29	0	Lta4h
Cdk17	5.78E-34	0.549896876	0.469	0.27	1.79E-29	0	Cdk17
Lcp2	1.08E-33	0.473209518	0.729	0.599	3.35E-29	0	Lcp2
Fubp1	1.14E-33	0.512038317	0.648	0.498	3.54E-29	0	Fubp1
Ppie	4.34E-33	0.516684373	0.531	0.356	1.35E-28	0	Ppie
Alkbh1	1.51E-32	0.487630766	0.542	0.35	4.68E-28	0	Alkbh1
Lamp1	1.59E-32	0.462224014	0.435	0.246	4.93E-28	0	Lamp1
Cdk4	2.02E-32	0.443033505	0.719	0.615	6.26E-28	0	Cdk4
Fabp5	1.03E-31	0.438632137	0.439	0.251	3.21E-27	0	Fabp5
Plgrkt	1.11E-31	0.615527159	0.573	0.402	3.45E-27	0	Plgrkt
Csnk1a1	2.25E-31	0.479270495	0.74	0.621	6.98E-27	0	Csnk1a1
Ubac2	3.42E-31	0.575976194	0.602	0.489	1.06E-26	0	Ubac2
Dap3	6.47E-31	0.498148934	0.496	0.317	2.01E-26	0	Dap3
Cd69	6.89E-31	0.480709569	0.611	0.393	2.14E-26	0	Cd69
Vcp	8.32E-31	0.42619506	0.727	0.632	2.58E-26	0	Vcp
Paip2	1.18E-30	0.439029407	0.727	0.638	3.67E-26	0	Paip2
Lrmp	1.93E-30	0.558853864	0.501	0.333	5.98E-26	0	Lrmp
Srsf2	4.29E-30	0.427749386	0.75	0.605	1.33E-25	0	Srsf2
Ikzf2	4.59E-30	0.98138506	0.414	0.252	1.42E-25	0	Ikzf2
St6gal1	1.36E-29	0.468642223	0.391	0.213	4.22E-25	0	St6gal1
Abhd8	2.27E-29	0.480010999	0.604	0.44	7.04E-25	0	Abhd8
Ube2d2a	2.84E-29	0.471718523	0.727	0.634	8.83E-25	0	Ube2d2a
Nab2	7.35E-29	0.633764634	0.464	0.306	2.28E-24	0	Nab2
Mtf2	1.45E-28	0.431582563	0.382	0.208	4.50E-24	0	Mtf2
Tia1	1.78E-28	0.524062545	0.409	0.24	5.52E-24	0	Tia1
Psma6	2.75E-28	0.440112527	0.669	0.538	8.53E-24	0	Psma6
Btf3l4	5.19E-28	0.485884468	0.515	0.349	1.61E-23	0	Btf3l4
Nsmce1	6.73E-28	0.48642547	0.469	0.305	2.09E-23	0	Nsmce1
Lipa	8.92E-28	0.408880848	0.354	0.188	2.77E-23	0	Lipa
Stat5b	9.14E-28	0.43442097	0.312	0.155	2.84E-23	0	Stat5b
Prmt1	9.30E-28	0.426110097	0.658	0.543	2.89E-23	0	Prmt1
Tuba1c	1.35E-27	0.417152608	0.485	0.309	4.20E-23	0	Tuba1c
Ewsr1	3.22E-27	0.412574047	0.722	0.639	1.00E-22	0	Ewsr1
Hnrnpdl	3.26E-27	0.484246971	0.727	0.628	1.01E-22	0	Hnrnpdl
Chd1	6.62E-27	0.494342815	0.435	0.264	2.05E-22	0	Chd1
Smarcc1	7.75E-27	0.433272949	0.418	0.252	2.41E-22	0	Smarcc1
Supt4a	9.26E-27	0.462521069	0.811	0.738	2.87E-22	0	Supt4a
Lrp10	1.87E-26	0.550499368	0.637	0.492	5.82E-22	0	Lrp10
U2af1	2.15E-26	0.411666192	0.743	0.632	6.67E-22	0	U2af1
Cbx1	4.09E-26	0.424878323	0.57	0.403	1.27E-21	0	Cbx1
Pfkp	7.85E-26	0.502421469	0.485	0.325	2.44E-21	0	Pfkp
Rhoh	9.34E-26	0.530346556	0.524	0.369	2.90E-21	0	Rhoh
Map1lc3b	1.86E-25	0.471734344	0.777	0.706	5.79E-21	0	Map1lc3b
Ccng1	2.46E-25	0.544805793	0.529	0.394	7.63E-21	0	Ccng1
Dgkz	2.78E-25	0.533655699	0.435	0.272	8.64E-21	0	Dgkz
Kcna3	4.04E-25	0.417335275	0.274	0.129	1.25E-20	0	Kcna3
Cct3	5.71E-25	0.402883515	0.641	0.517	1.77E-20	0	Cct3
Kdm5b	7.91E-25	0.426187546	0.372	0.208	2.46E-20	0	Kdm5b
Clec2i	1.96E-24	0.412519913	0.342	0.188	6.10E-20	0	Clec2i
Eif4g2	2.43E-24	0.400702512	0.747	0.661	7.55E-20	0	Eif4g2
Ptbp1	6.17E-24	0.427614871	0.685	0.568	1.92E-19	0	Ptbp1
Fkbp1a	7.04E-24	0.422230266	0.775	0.793	2.19E-19	0	Fkbp1a
Rab11b	7.87E-24	0.421831269	0.687	0.592	2.44E-19	0	Rab11b
Tusc3	8.89E-24	0.446371052	0.441	0.281	2.76E-19	0	Tusc3
Ssr2	1.52E-23	0.409150701	0.634	0.504	4.73E-19	0	Ssr2
Gtpbp4	3.42E-23	0.42821558	0.51	0.376	1.06E-18	0	Gtpbp4
Ssna1	4.11E-23	0.410719441	0.607	0.474	1.28E-18	0	Ssna1
Eif1ad	4.40E-23	0.414653028	0.405	0.25	1.37E-18	0	Eif1ad
Izumo1r	6.02E-23	0.503755051	0.598	0.464	1.87E-18	0	Izumo1r
Pigx	7.33E-23	0.526789688	0.522	0.396	2.28E-18	0	Pigx
Sfpq	1.33E-22	0.489028334	0.646	0.526	4.11E-18	0	Sfpq
Celf2	1.41E-22	0.458778929	0.683	0.582	4.37E-18	0	Celf2
Cdca7	1.79E-22	0.40415347	0.319	0.175	5.56E-18	0	Cdca7
Eif4e	4.00E-22	0.402315305	0.524	0.388	1.24E-17	0	Eif4e
Pdcd5	9.59E-22	0.417650553	0.665	0.555	2.98E-17	0	Pdcd5
Kcnn4	1.01E-21	0.42891172	0.423	0.27	3.14E-17	0	Kcnn4
Khdrbs1	1.10E-21	0.461287915	0.651	0.555	3.42E-17	0	Khdrbs1
Trim28	1.70E-21	0.410372811	0.529	0.379	5.28E-17	0	Trim28
Slc9a9	9.15E-21	0.509716871	0.545	0.417	2.84E-16	0	Slc9a9
Runx1	1.07E-20	0.546351613	0.435	0.299	3.31E-16	0	Runx1
Sdccag3	2.88E-20	0.403958843	0.393	0.248	8.95E-16	0	Sdccag3
Trbc1	1.08E-19	0.834703355	0.423	0.3	3.37E-15	0	Trbc1
Tle3	1.10E-19	0.422053713	0.281	0.154	3.42E-15	0	Tle3
Arhgap15	1.48E-19	0.464448016	0.565	0.443	4.59E-15	0	Arhgap15
Nfatc1	1.87E-19	0.689737394	0.473	0.35	5.79E-15	0	Nfatc1
Dnajc3	4.42E-19	0.450161285	0.692	0.609	1.37E-14	0	Dnajc3
Il21r	9.99E-19	0.450351169	0.464	0.319	3.10E-14	0	Il21r
Isyna1	1.35E-18	0.411139793	0.549	0.437	4.20E-14	0	Isyna1
Slc1a5	2.75E-18	0.514305354	0.552	0.44	8.54E-14	0	Slc1a5
Sun2	1.08E-16	0.439139873	0.517	0.391	3.37E-12	0	Sun2
Ddx54	5.38E-16	0.457903996	0.448	0.325	1.67E-11	0	Ddx54
Mphosph10	1.01E-15	0.407067557	0.409	0.287	3.13E-11	0	Mphosph10
Ccr9	1.87E-15	0.617173425	0.297	0.185	5.81E-11	0	Ccr9
Dgka	5.44E-15	0.415505037	0.455	0.339	1.69E-10	0	Dgka
Glipr1	8.23E-15	0.403594699	0.414	0.297	2.55E-10	0	Glipr1
Sla	8.00E-13	0.438661439	0.52	0.435	2.48E-08	0	Sla
Ikzf1	1.11E-08	0.425104273	0.499	0.444	0.000344551	0	Ikzf1
Igfbp4	0	1.079928798	0.719	0.166	0	1	Igfbp4
Dut	0	1.029874533	0.958	0.334	0	1	Dut
Mcm3	0	0.95951831	0.898	0.19	0	1	Mcm3
Mcm6	0	0.856369359	0.953	0.374	0	1	Mcm6
Mcm5	0	0.798159932	0.835	0.177	0	1	Mcm5
Cdca71	0	0.729241344	0.825	0.128	0	1	Cdca7
Mcm2	0	0.696718621	0.827	0.182	0	1	Mcm2
Tipin	0	0.695734332	0.83	0.188	0	1	Tipin
Stmn11	0	0.691601538	0.881	0.205	0	1	Stmn1
Ung	0	0.690580094	0.692	0.09	0	1	Ung
Hells	0	0.634504591	0.648	0.091	0	1	Hells
Orc6	0	0.482206835	0.674	0.126	0	1	Orc6
Gapdh1	7.38E-303	0.66700039	1	0.994	2.29E-298	1	Gapdh
Lig1	1.96E-297	0.495163562	0.552	0.092	6.09E-293	1	Lig1
Prdx1	2.07E-296	0.862044291	1	0.737	6.44E-292	1	Prdx1
Tfdp1	1.20E-293	0.529037848	0.794	0.197	3.73E-289	1	Tfdp1
Mcm7	4.10E-283	0.613976472	0.79	0.205	1.27E-278	1	Mcm7
Pdlim1	7.44E-278	0.639583687	0.836	0.241	2.31E-273	1	Pdlim1
Ran	9.38E-278	0.782631832	0.996	0.794	2.91E-273	1	Ran
Ldha	7.13E-275	0.735080065	0.998	0.883	2.21E-270	1	Ldha
Fabp51	3.30E-272	0.566966585	0.802	0.215	1.03E-267	1	Fabp5
Tyms	2.12E-268	0.410835613	0.588	0.111	6.58E-264	1	Tyms
Mcm4	7.50E-267	0.568833911	0.836	0.234	2.33E-262	1	Mcm4
Dctpp1	1.76E-259	0.609989458	0.867	0.27	5.48E-255	1	Dctpp1
Siva1	1.21E-257	0.48620262	0.731	0.184	3.76E-253	1	Siva1
Nme2	2.46E-252	0.657954865	0.999	0.879	7.65E-248	1	Nme2
Mif1	1.88E-247	0.74046885	0.993	0.792	5.83E-243	1	Mif
Hsp90ab11	2.22E-246	0.551177279	1	0.992	6.89E-242	1	Hsp90ab1
Ptma1	8.44E-244	0.530805793	1	0.999	2.62E-239	1	Ptma
Ppia	6.25E-240	0.43647905	1	0.999	1.94E-235	1	Ppia
Phgdh	4.22E-238	0.756078207	0.961	0.445	1.31E-233	1	Phgdh
Plac8	5.71E-238	0.778866258	0.787	0.239	1.77E-233	1	Plac8
Ranbp1	2.56E-237	0.717547791	0.995	0.596	7.93E-233	1	Ranbp1
Gmnn	3.84E-236	0.43744469	0.619	0.141	1.19E-231	1	Gmnn
Ccr91	1.47E-233	0.670806421	0.627	0.153	4.58E-229	1	Ccr9
Hspd1	1.13E-232	0.799066074	0.981	0.54	3.52E-228	1	Hspd1
Pgk1	1.59E-231	0.685508156	0.993	0.656	4.93E-227	1	Pgk1
Ybx11	2.54E-231	0.615470965	1	0.872	7.88E-227	1	Ybx1
Nap1l1	1.99E-226	0.683492582	0.967	0.452	6.19E-222	1	Nap1l1
Cisd1	3.60E-226	0.403334623	0.685	0.173	1.12E-221	1	Cisd1
Shmt2	6.32E-225	0.501268173	0.783	0.236	1.96E-220	1	Shmt2
Eif5a1	2.96E-224	0.59096146	0.999	0.936	9.19E-220	1	Eif5a
Pkm1	4.48E-221	0.640217174	0.999	0.829	1.39E-216	1	Pkm
Psat1	6.00E-219	0.515753501	0.824	0.264	1.86E-214	1	Psat1
Pgam1	8.30E-218	0.689284765	0.987	0.6	2.58E-213	1	Pgam1
Tesc	6.11E-214	0.719672002	0.882	0.345	1.90E-209	1	Tesc
Pa2g4	5.38E-213	0.674259156	0.985	0.612	1.67E-208	1	Pa2g4
Id31	9.40E-209	0.779050344	0.879	0.339	2.92E-204	1	Id3
Ccr7	1.19E-207	0.441053611	0.64	0.167	3.71E-203	1	Ccr7
Atp5g3	1.28E-207	0.545948994	0.998	0.923	3.99E-203	1	Atp5g3
Ppa1	1.21E-206	0.51728955	0.872	0.312	3.74E-202	1	Ppa1
Hnrnpab1	1.54E-206	0.629371917	0.995	0.704	4.77E-202	1	Hnrnpab
Hmgn11	7.28E-204	0.638657253	0.978	0.534	2.26E-199	1	Hmgn1
Tuba1b1	1.71E-203	0.716399123	0.981	0.644	5.32E-199	1	Tuba1b
Set	3.81E-202	0.626171863	0.992	0.665	1.18E-197	1	Set
Rps17	1.76E-200	0.49590817	0.995	0.915	5.47E-196	1	Rps17
Il13	7.22E-197	0.647915001	0.438	0.089	2.24E-192	1	Il13
Erh	1.70E-192	0.563859682	0.995	0.743	5.28E-188	1	Erh
Slc25a51	6.98E-192	0.514557621	0.996	0.873	2.17E-187	1	Slc25a5
Galk1	8.64E-192	0.410137185	0.716	0.211	2.68E-187	1	Galk1
Hsp90aa1	1.51E-191	0.631203738	0.992	0.701	4.70E-187	1	Hsp90aa1
Rpa2	4.35E-190	0.421841484	0.674	0.192	1.35E-185	1	Rpa2
Atic	2.68E-189	0.513175933	0.92	0.362	8.32E-185	1	Atic
Anp32b	7.25E-189	0.581637115	0.995	0.706	2.25E-184	1	Anp32b
Srm	1.15E-186	0.579466573	0.885	0.355	3.59E-182	1	Srm
Bri3bp	1.92E-186	0.429939268	0.776	0.253	5.95E-182	1	Bri3bp
Lmnb1	9.48E-186	0.408463807	0.738	0.221	2.95E-181	1	Lmnb1
Ass1	5.85E-184	0.638776105	0.85	0.333	1.82E-179	1	Ass1
Lmo4	7.11E-184	0.874382446	0.888	0.403	2.21E-179	1	Lmo4
Dtymk	2.67E-183	0.461679649	0.845	0.306	8.31E-179	1	Dtymk
Tpi1	1.84E-180	0.626341936	0.964	0.495	5.73E-176	1	Tpi1
Nasp	1.02E-179	0.464947021	0.838	0.299	3.16E-175	1	Nasp
Prelid3b	3.50E-178	0.447589018	0.847	0.304	1.09E-173	1	Prelid3b
Rbmxl1	1.45E-176	0.466994935	0.886	0.344	4.52E-172	1	Rbmxl1
Pcna	2.59E-173	0.52642675	0.856	0.336	8.05E-169	1	Pcna
Apex1	2.52E-171	0.410775549	0.81	0.282	7.84E-167	1	Apex1
Eno1	5.24E-171	0.577651049	0.999	0.911	1.63E-166	1	Eno1
Gpx1	2.86E-169	0.580712124	0.992	0.703	8.89E-165	1	Gpx1
Psma71	1.95E-168	0.538558425	0.989	0.685	6.04E-164	1	Psma7
Cycs	1.40E-167	0.572791508	0.985	0.667	4.33E-163	1	Cycs
H2afz	8.93E-167	0.623904869	0.999	0.784	2.77E-162	1	H2afz
Nop58	7.52E-166	0.545303165	0.943	0.463	2.33E-161	1	Nop58
Cdk41	6.73E-163	0.534653921	0.979	0.59	2.09E-158	1	Cdk4
Rexo21	1.43E-162	0.594086851	0.976	0.539	4.43E-158	1	Rexo2
Srsf21	1.29E-161	0.578162165	0.973	0.583	4.00E-157	1	Srsf2
Hnrnpa2b11	1.43E-161	0.430191595	0.999	0.947	4.43E-157	1	Hnrnpa2b1
Hspe1	5.82E-161	0.524688482	0.994	0.784	1.81E-156	1	Hspe1
Npm1	8.71E-161	0.466160796	0.999	0.957	2.71E-156	1	Npm1
Snrpd1	6.49E-160	0.527404812	0.975	0.547	2.01E-155	1	Snrpd1
C1qbp	1.40E-156	0.548360119	0.968	0.563	4.34E-152	1	C1qbp
Tkt	2.17E-156	0.508057787	0.983	0.634	6.72E-152	1	Tkt
Dbi	3.00E-155	0.519656846	0.944	0.455	9.31E-151	1	Dbi
Nutf2	2.61E-154	0.491122478	0.936	0.446	8.12E-150	1	Nutf2
Hnrnpa31	1.05E-152	0.433991556	0.999	0.924	3.26E-148	1	Hnrnpa3
Atp5g1	1.48E-151	0.511976887	0.987	0.632	4.61E-147	1	Atp5g1
Ncl	2.20E-151	0.534178386	0.988	0.77	6.83E-147	1	Ncl
Hint1	2.95E-151	0.465550084	0.992	0.839	9.17E-147	1	Hint1
Cox5a	1.13E-147	0.444687853	0.998	0.827	3.51E-143	1	Cox5a
Nrgn1	1.27E-147	0.657662812	0.599	0.188	3.95E-143	1	Nrgn
Ywhae	5.05E-147	0.519692978	0.976	0.579	1.57E-142	1	Ywhae
Txn1	1.22E-146	0.523139307	0.965	0.591	3.77E-142	1	Txn1
Uqcrq1	6.89E-144	0.486109443	0.992	0.728	2.14E-139	1	Uqcrq
Psma4	8.82E-142	0.491424952	0.953	0.505	2.74E-137	1	Psma4
Atp5b	1.15E-141	0.44562358	1	0.841	3.56E-137	1	Atp5b
Paics	1.33E-141	0.446747884	0.908	0.414	4.12E-137	1	Paics
Rps27l	2.19E-141	0.497661664	0.952	0.5	6.81E-137	1	Rps27l
Hmgn2	2.44E-140	0.546382658	0.975	0.648	7.57E-136	1	Hmgn2
Snrpf	4.97E-138	0.44557999	0.992	0.788	1.54E-133	1	Snrpf
Hmga1	1.48E-137	0.452019877	0.828	0.35	4.60E-133	1	Hmga1
Eif4a11	9.07E-135	0.478452805	0.982	0.702	2.82E-130	1	Eif4a1
Pdcd11	1.25E-134	0.430504212	0.773	0.296	3.89E-130	1	Pdcd1
Usmg51	1.58E-134	0.438089759	0.992	0.771	4.91E-130	1	Usmg5
Fam162a	1.85E-134	0.441046404	0.874	0.386	5.74E-130	1	Fam162a
Ak2	4.55E-134	0.427406104	0.905	0.413	1.41E-129	1	Ak2
Psmd7	2.62E-133	0.434720298	0.924	0.434	8.15E-129	1	Psmd7
Psmb5	1.25E-132	0.454549899	0.981	0.606	3.88E-128	1	Psmb5
Phb	3.57E-132	0.442646818	0.902	0.433	1.11E-127	1	Phb
Nop10	4.09E-132	0.467375847	0.99	0.801	1.27E-127	1	Nop10
Drosha	4.37E-130	0.527501254	0.844	0.364	1.36E-125	1	Drosha
Vdac1	1.10E-129	0.436142122	0.932	0.471	3.42E-125	1	Vdac1
Polr2l	1.46E-129	0.465336802	0.97	0.616	4.52E-125	1	Polr2l
Fbl	1.80E-129	0.450770714	0.985	0.647	5.60E-125	1	Fbl
Lsm7	1.45E-128	0.454168771	0.959	0.541	4.51E-124	1	Lsm7
U2af11	7.12E-126	0.452657063	0.985	0.608	2.21E-121	1	U2af1
Snrpb	4.02E-125	0.439270075	0.995	0.763	1.25E-120	1	Snrpb
Uqcr11	1.34E-124	0.440553958	0.973	0.617	4.17E-120	1	Uqcr11
Uqcr10	9.56E-124	0.435915839	0.99	0.715	2.97E-119	1	Uqcr10
Ccr10	1.86E-123	0.406530046	0.513	0.159	5.79E-119	1	Ccr10
Tcp1	5.12E-123	0.448907663	0.962	0.587	1.59E-118	1	Tcp1
Prmt11	1.67E-121	0.435668846	0.947	0.516	5.19E-117	1	Prmt1
Slc25a4	4.67E-121	0.402754245	0.887	0.398	1.45E-116	1	Slc25a4
Atp5f1	3.02E-120	0.40781711	0.989	0.773	9.37E-116	1	Atp5f1
Nhp2	8.15E-117	0.421666056	0.921	0.461	2.53E-112	1	Nhp2
Psmb2	3.00E-116	0.427158949	0.978	0.646	9.31E-112	1	Psmb2
Impdh2	4.41E-115	0.427183849	0.926	0.492	1.37E-110	1	Impdh2
Aldoa	8.12E-115	0.404309087	0.999	0.889	2.52E-110	1	Aldoa
Ndufc2	1.07E-112	0.410328045	0.955	0.551	3.34E-108	1	Ndufc2
Cct31	3.12E-112	0.412220236	0.931	0.489	9.69E-108	1	Cct3
Rbbp7	1.22E-110	0.417035328	0.947	0.504	3.79E-106	1	Rbbp7
Rgcc	2.51E-110	0.532708113	0.752	0.329	7.79E-106	1	Rgcc
Snrpd2	3.88E-110	0.410245805	0.987	0.644	1.21E-105	1	Snrpd2
Snrpd3	5.27E-110	0.412785331	0.976	0.627	1.64E-105	1	Snrpd3
Pebp11	6.69E-110	0.414053882	0.973	0.674	2.08E-105	1	Pebp1
Ndufa12	1.58E-107	0.401623001	0.925	0.499	4.91E-103	1	Ndufa12
Ndufab1	2.79E-107	0.400706785	0.948	0.535	8.65E-103	1	Ndufab1
Cct5	4.74E-106	0.416043968	0.962	0.619	1.47E-101	1	Cct5
Mrpl18	8.64E-106	0.403173663	0.936	0.52	2.68E-101	1	Mrpl18
Cacybp	2.39E-104	0.403613321	0.912	0.494	7.42E-100	1	Cacybp
Slbp	4.37E-98	0.41452105	0.904	0.497	1.36E-93	1	Slbp
Lgals1	3.17E-90	0.543323952	0.961	0.741	9.84E-86	1	Lgals1
Vim	7.43E-70	0.435353361	0.966	0.723	2.31E-65	1	Vim
Lgals3	7.07E-45	0.578907392	0.691	0.438	2.20E-40	1	Lgals3
Pclaf	0	2.354557448	0.997	0.092	0	2	Pclaf
Hist1h2ae	0	2.196937077	0.931	0.177	0	2	Hist1h2ae
Rrm2	0	2.028486888	0.989	0.064	0	2	Rrm2
Top2a	0	1.745581178	0.973	0.084	0	2	Top2a
Stmn12	0	1.678326327	0.992	0.231	0	2	Stmn1
Tyms1	0	1.60559443	0.971	0.118	0	2	Tyms
Ube2c	0	1.49528869	0.559	0.055	0	2	Ube2c
Birc5	0	1.428123522	0.867	0.065	0	2	Birc5
Tk1	0	1.38416733	0.941	0.059	0	2	Tk1
Hist1h1b	0	1.340932998	0.848	0.041	0	2	Hist1h1b
Asf1b	0	1.296562386	0.936	0.093	0	2	Asf1b
Cdk1	0	1.184193844	0.899	0.044	0	2	Cdk1
Mki67	0	1.170774502	0.835	0.048	0	2	Mki67
Fbxo5	0	1.123269911	0.886	0.019	0	2	Fbxo5
Ccna2	0	1.116244202	0.806	0.024	0	2	Ccna2
Cks1b	0	1.074926808	0.939	0.175	0	2	Cks1b
Smc2	0	1.067848245	0.907	0.143	0	2	Smc2
Ezh2	0	1.06438082	0.931	0.134	0	2	Ezh2
Nusap1	0	1.030326783	0.665	0.011	0	2	Nusap1
Cdca8	0	1.023428301	0.793	0.063	0	2	Cdca8
Rrm1	0	0.980400149	0.907	0.147	0	2	Rrm1
Spc24	0	0.9673702	0.867	0.062	0	2	Spc24
Lig11	0	0.963143506	0.832	0.102	0	2	Lig1
Hist1h2ab	0	0.961075627	0.681	0.038	0	2	Hist1h2ab
Hist1h1d	0	0.931409104	0.604	0.048	0	2	Hist1h1d
Hist1h2ag	0	0.923547507	0.779	0.101	0	2	Hist1h2ag
Hist1h2ai	0	0.909885708	0.763	0.089	0	2	Hist1h2ai
Cdca3	0	0.898673854	0.67	0.039	0	2	Cdca3
Gmnn1	0	0.897620753	0.888	0.152	0	2	Gmnn
Hist1h2af	0	0.885088202	0.511	0.008	0	2	Hist1h2af
Uhrf1	0	0.873345473	0.777	0.076	0	2	Uhrf1
Tcf19	0	0.867986685	0.822	0.093	0	2	Tcf19
Clspn	0	0.849375095	0.79	0.031	0	2	Clspn
Incenp	0	0.840987345	0.763	0.081	0	2	Incenp
Aurkb	0	0.830282488	0.761	0.021	0	2	Aurkb
Hist1h3b	0	0.823752104	0.574	0.018	0	2	Hist1h3b
Hist1h2ao	0	0.814782096	0.681	0.016	0	2	Hist1h2ao
Tacc3	0	0.812326532	0.742	0.055	0	2	Tacc3
Hist1h2an	0	0.806753581	0.699	0.036	0	2	Hist1h2an
Esco2	0	0.794011622	0.678	0.006	0	2	Esco2
Hist1h2bj	0	0.781195364	0.731	0.079	0	2	Hist1h2bj
Cenpw	0	0.760316425	0.838	0.125	0	2	Cenpw
Rad51	0	0.754258773	0.75	0.037	0	2	Rad51
Prc1	0	0.748673389	0.606	0.012	0	2	Prc1
Racgap1	0	0.739184934	0.654	0.049	0	2	Racgap1
Tpx2	0	0.729578281	0.617	0.037	0	2	Tpx2
Pbk	0	0.722926825	0.702	0.012	0	2	Pbk
Kif11	0	0.719431977	0.617	0.016	0	2	Kif11
Cenpm	0	0.711377418	0.761	0.046	0	2	Cenpm
Plk1	0	0.709335263	0.521	0.018	0	2	Plk1
Rfc4	0	0.693416102	0.787	0.114	0	2	Rfc4
Hist1h2ak	0	0.692438432	0.535	0.031	0	2	Hist1h2ak
Dhfr	0	0.686619408	0.705	0.064	0	2	Dhfr
Ncaph	0	0.669848625	0.705	0.024	0	2	Ncaph
Spc25	0	0.661466619	0.609	0.016	0	2	Spc25
Ccne1	0	0.641705701	0.654	0.05	0	2	Ccne1
Kif22	0	0.641560194	0.585	0.025	0	2	Kif22
Rad51ap1	0	0.630431862	0.699	0.021	0	2	Rad51ap1
Cdca5	0	0.629229269	0.662	0.017	0	2	Cdca5
Shcbp1	0	0.618269952	0.614	0.018	0	2	Shcbp1
Cenpf	0	0.603007249	0.383	0.021	0	2	Cenpf
Ccdc34	0	0.600958257	0.657	0.058	0	2	Ccdc34
Hist1h3i	0	0.597295844	0.503	0.034	0	2	Hist1h3i
Cdc45	0	0.585837183	0.689	0.037	0	2	Cdc45
Gins2	0	0.552023767	0.668	0.068	0	2	Gins2
Hist1h3c	0	0.549759193	0.548	0.045	0	2	Hist1h3c
Ndc80	0	0.547061083	0.566	0.023	0	2	Ndc80
Mad2l1	0	0.545350431	0.654	0.067	0	2	Mad2l1
Mxd3	0	0.533357673	0.495	0.004	0	2	Mxd3
Aurka	0	0.532991692	0.444	0.016	0	2	Aurka
Ckap2l	0	0.532755663	0.535	0.013	0	2	Ckap2l
Knl1	0	0.518978782	0.511	0.017	0	2	Knl1
Ska1	0	0.515070446	0.543	0.014	0	2	Ska1
Cdc6	0	0.512623953	0.535	0.039	0	2	Cdc6
Cenpe	0	0.503111596	0.431	0.022	0	2	Cenpe
Hmmr	0	0.479842311	0.388	0.018	0	2	Hmmr
Fignl1	0	0.479074889	0.598	0.046	0	2	Fignl1
Neil3	0	0.46959639	0.511	0.006	0	2	Neil3
E2f2	0	0.460941466	0.532	0.044	0	2	E2f2
Zfp367	0	0.457000759	0.54	0.037	0	2	Zfp367
Ncapg	0	0.455699801	0.527	0.017	0	2	Ncapg
Hist1h1a	0	0.455604444	0.407	0.017	0	2	Hist1h1a
Kifc1	0	0.450726394	0.508	0.036	0	2	Kifc1
Kif23	0	0.449453568	0.455	0.021	0	2	Kif23
Hist1h2bn	0	0.44560612	0.362	0.014	0	2	Hist1h2bn
Hist1h2bk	0	0.443162158	0.455	0.031	0	2	Hist1h2bk
Cenps	0	0.441933306	0.59	0.046	0	2	Cenps
Hist1h2bb	0	0.423550481	0.346	0.015	0	2	Hist1h2bb
Chaf1a	0	0.421633902	0.505	0.041	0	2	Chaf1a
Cenpk	0	0.402197196	0.489	0.036	0	2	Cenpk
Bub1b	0	0.401694049	0.436	0.019	0	2	Bub1b
Syce2	1.28E-307	0.580803028	0.652	0.074	3.98E-303	2	Syce2
Nrm	3.99E-304	0.691427116	0.816	0.123	1.24E-299	2	Nrm
Cdkn2c	1.83E-303	0.607307152	0.66	0.076	5.67E-299	2	Cdkn2c
Fen1	1.77E-296	0.863001097	0.907	0.171	5.49E-292	2	Fen1
Prim1	5.83E-292	0.565222113	0.721	0.096	1.81E-287	2	Prim1
Ccnb1	6.88E-289	0.492667392	0.41	0.028	2.14E-284	2	Ccnb1
Dtl	1.23E-288	0.562072802	0.686	0.087	3.81E-284	2	Dtl
Lmnb11	1.65E-288	1.160346381	0.968	0.235	5.12E-284	2	Lmnb1
Hist1h4i	1.12E-287	0.658018716	0.731	0.104	3.48E-283	2	Hist1h4i
Hells1	1.85E-285	0.780681606	0.75	0.112	5.75E-281	2	Hells
Hist1h2ap	8.85E-281	3.347533566	0.981	0.356	2.75E-276	2	Hist1h2ap
Lockd	4.22E-274	0.736859316	0.713	0.101	1.31E-269	2	Lockd
Tipin1	6.45E-274	0.978693374	0.939	0.212	2.00E-269	2	Tipin
Ube2t	2.57E-272	0.430782745	0.574	0.062	7.98E-268	2	Ube2t
Orc61	2.95E-268	0.735546265	0.822	0.145	9.16E-264	2	Orc6
Prim2	1.17E-262	0.427386521	0.588	0.068	3.64E-258	2	Prim2
Smc4	8.51E-262	1.059295078	0.928	0.216	2.64E-257	2	Smc4
Hist2h2ac	1.91E-257	0.433917808	0.492	0.047	5.92E-253	2	Hist2h2ac
Nsd2	4.37E-257	0.497033015	0.612	0.077	1.36E-252	2	Nsd2
Rfc5	9.81E-257	0.658262598	0.779	0.132	3.05E-252	2	Rfc5
Ncapd2	1.23E-255	0.496782746	0.524	0.056	3.82E-251	2	Ncapd2
Gm4316	6.69E-251	0.619478947	0.596	0.076	2.08E-246	2	Gm4316
Cdc20	9.59E-250	0.556444334	0.492	0.05	2.98E-245	2	Cdc20
Hist1h3a	4.84E-247	0.469962963	0.545	0.061	1.50E-242	2	Hist1h3a
Mcm71	6.38E-244	0.922021541	0.936	0.226	1.98E-239	2	Mcm7
Haus4	1.10E-242	0.672341026	0.801	0.147	3.42E-238	2	Haus4
Hist1h2bg	2.02E-239	0.486845499	0.439	0.041	6.29E-235	2	Hist1h2bg
Dut1	4.50E-238	1.388956829	0.968	0.361	1.40E-233	2	Dut
Cdk2	2.75E-237	0.604742884	0.75	0.129	8.55E-233	2	Cdk2
Rcc1	4.97E-236	0.578144127	0.726	0.123	1.54E-231	2	Rcc1
Mcm51	1.96E-230	0.920317075	0.883	0.204	6.07E-226	2	Mcm5
Mcm31	6.92E-228	0.952625744	0.912	0.221	2.15E-223	2	Mcm3
Rmi2	3.10E-225	0.445784412	0.606	0.085	9.63E-221	2	Rmi2
Tuba1b2	6.77E-222	1.772370857	0.995	0.659	2.10E-217	2	Tuba1b
Kpna2	4.36E-221	0.883187034	0.686	0.121	1.35E-216	2	Kpna2
Dck	1.41E-214	0.525696632	0.691	0.118	4.37E-210	2	Dck
Tubg1	2.18E-214	0.526404075	0.699	0.12	6.77E-210	2	Tubg1
H2afz1	6.54E-212	1.555606214	1	0.793	2.03E-207	2	H2afz
Hmgb2	3.85E-211	1.617856342	1	0.698	1.19E-206	2	Hmgb2
Hist1h4d	1.00E-210	0.582400742	0.59	0.085	3.11E-206	2	Hist1h4d
Hist1h3e	1.52E-208	0.79605107	0.641	0.102	4.73E-204	2	Hist1h3e
Ptma2	2.72E-208	0.95659229	1	0.999	8.43E-204	2	Ptma
Tmpo	1.39E-202	0.900905961	0.931	0.278	4.31E-198	2	Tmpo
Tfdp11	1.37E-199	0.716870127	0.872	0.221	4.25E-195	2	Tfdp1
Tubb51	3.88E-198	1.405454624	1	0.792	1.21E-193	2	Tubb5
Hirip3	5.44E-194	0.423633122	0.617	0.099	1.69E-189	2	Hirip3
Dctpp11	1.04E-192	0.911619228	0.92	0.294	3.24E-188	2	Dctpp1
Csrp1	3.20E-192	0.781766083	0.902	0.252	9.95E-188	2	Csrp1
Hmgb1	1.47E-189	0.985797725	1	0.936	4.57E-185	2	Hmgb1
Trim59	8.65E-186	0.474932279	0.588	0.095	2.69E-181	2	Trim59
H2afx	2.25E-183	1.327472961	0.92	0.323	6.98E-179	2	H2afx
Cmc2	1.12E-175	0.444331598	0.625	0.111	3.49E-171	2	Cmc2
Gm10282	7.08E-175	0.558006575	0.763	0.167	2.20E-170	2	Gm10282
Anp32b1	1.76E-174	0.953953056	0.997	0.718	5.47E-170	2	Anp32b
Pcna1	7.96E-174	0.980992762	0.941	0.356	2.47E-169	2	Pcna
Cks2	1.17E-172	1.024548823	0.904	0.293	3.63E-168	2	Cks2
Atad2	9.22E-172	0.642014067	0.793	0.187	2.86E-167	2	Atad2
Ran1	1.83E-171	0.931346782	1	0.803	5.68E-167	2	Ran
Mthfd2	1.51E-170	0.681744479	0.872	0.242	4.70E-166	2	Mthfd2
Ube2e3	6.63E-170	0.488880112	0.737	0.159	2.06E-165	2	Ube2e3
Nelfe	1.31E-169	0.546321301	0.731	0.159	4.08E-165	2	Nelfe
Pmf1	4.53E-169	0.465617569	0.684	0.139	1.41E-164	2	Pmf1
Rnaseh2b	8.14E-168	0.430658974	0.652	0.127	2.53E-163	2	Rnaseh2b
Nup85	9.58E-168	0.425223783	0.638	0.119	2.97E-163	2	Nup85
Nap1l11	2.12E-167	0.947968179	0.981	0.474	6.58E-163	2	Nap1l1
Igfbp41	2.55E-167	1.057495063	0.779	0.188	7.92E-163	2	Igfbp4
Hnrnpab2	2.88E-166	0.931028273	0.995	0.717	8.96E-162	2	Hnrnpab
Hmgn21	4.55E-166	1.129822668	0.995	0.662	1.41E-161	2	Hmgn2
Usp1	1.88E-164	0.613410115	0.872	0.233	5.84E-160	2	Usp1
Hist1h1e	4.43E-163	0.853419791	0.739	0.174	1.38E-158	2	Hist1h1e
Ccnb2	5.05E-163	0.57466321	0.481	0.071	1.57E-158	2	Ccnb2
Dnajc9	4.80E-162	0.65553138	0.894	0.255	1.49E-157	2	Dnajc9
Siva11	1.60E-160	0.690995541	0.785	0.206	4.96E-156	2	Siva1
Fabp52	1.18E-156	0.700619973	0.843	0.239	3.67E-152	2	Fabp5
Nasp1	4.73E-156	0.740085407	0.928	0.319	1.47E-151	2	Nasp
Prdx4	6.11E-156	0.453889919	0.691	0.15	1.90E-151	2	Prdx4
Rfc3	1.25E-154	0.484115385	0.612	0.121	3.88E-150	2	Rfc3
Ranbp11	1.01E-153	0.893040852	0.995	0.614	3.14E-149	2	Ranbp1
Hat1	1.56E-152	0.537382998	0.769	0.19	4.85E-148	2	Hat1
Ppia1	2.56E-152	0.53261771	1	0.999	7.94E-148	2	Ppia
Dek	3.35E-152	0.909922551	0.968	0.488	1.04E-147	2	Dek
Hpf1	7.01E-152	0.634679227	0.878	0.269	2.18E-147	2	Hpf1
Pdlim11	2.64E-151	0.674014953	0.886	0.266	8.20E-147	2	Pdlim1
Gapdh2	4.66E-151	0.673481957	1	0.994	1.45E-146	2	Gapdh
Eri1	5.54E-150	0.408550225	0.689	0.148	1.72E-145	2	Eri1
Cdca72	3.10E-149	0.571636305	0.699	0.164	9.62E-145	2	Cdca7
Rpa21	3.35E-149	0.605554234	0.793	0.209	1.04E-144	2	Rpa2
Lsm2	2.04E-142	0.747814568	0.931	0.362	6.35E-138	2	Lsm2
1700097N02Rik	2.12E-140	0.45844461	0.614	0.13	6.57E-136	2	1700097N02Rik
Hnrnpa32	3.02E-140	0.701267647	1	0.927	9.39E-136	2	Hnrnpa3
Dtymk1	2.40E-139	0.682771392	0.912	0.327	7.45E-135	2	Dtymk
Anp32e1	8.73E-139	0.893693329	0.965	0.449	2.71E-134	2	Anp32e
Cd811	9.44E-137	0.608065673	0.747	0.198	2.93E-132	2	Cd81
Hsp90aa11	1.44E-136	0.820442495	0.997	0.714	4.47E-132	2	Hsp90aa1
Dbf4	2.61E-136	0.404727402	0.641	0.14	8.11E-132	2	Dbf4
Prdx11	3.79E-136	0.817931827	0.997	0.749	1.18E-131	2	Prdx1
Sumo2	6.01E-136	0.63761742	1	0.888	1.87E-131	2	Sumo2
Slbp1	1.05E-135	0.871071024	0.955	0.513	3.26E-131	2	Slbp
Hint11	4.94E-135	0.67985941	0.997	0.846	1.54E-130	2	Hint1
Dbi1	1.11E-134	0.765030271	0.973	0.476	3.45E-130	2	Dbi
Mcm21	2.89E-134	0.586870046	0.774	0.213	8.96E-130	2	Mcm2
Psat11	3.24E-134	0.633966306	0.88	0.287	1.01E-129	2	Psat1
Pold2	4.25E-133	0.47969214	0.753	0.196	1.32E-128	2	Pold2
Impa2	2.16E-132	0.452013543	0.739	0.189	6.71E-128	2	Impa2
Snrpd11	1.57E-131	0.741283778	0.987	0.566	4.87E-127	2	Snrpd1
Selenoh	2.34E-130	0.753159937	0.971	0.451	7.27E-126	2	Selenoh
Rpa3	4.54E-129	0.518563062	0.811	0.236	1.41E-124	2	Rpa3
Ube2s	8.62E-129	0.875283405	0.915	0.401	2.68E-124	2	Ube2s
Dnmt1	1.23E-127	0.577809334	0.814	0.242	3.81E-123	2	Dnmt1
Hmgn12	2.72E-127	0.776822514	0.995	0.554	8.46E-123	2	Hmgn1
Hnrnpa2b12	2.56E-126	0.60175385	1	0.949	7.96E-122	2	Hnrnpa2b1
Rfc2	9.61E-125	0.586680393	0.872	0.288	2.99E-120	2	Rfc2
Slc29a11	2.73E-123	0.496507475	0.851	0.258	8.49E-119	2	Slc29a1
Prelid3b1	4.83E-123	0.57319851	0.91	0.326	1.50E-118	2	Prelid3b
Rfc1	1.94E-122	0.532414411	0.803	0.242	6.02E-118	2	Rfc1
Ccr71	6.37E-119	0.573004288	0.681	0.186	1.98E-114	2	Ccr7
Srsf22	8.71E-119	0.788132852	0.976	0.6	2.71E-114	2	Srsf2
H2afv	3.82E-116	0.82964468	0.984	0.604	1.19E-111	2	H2afv
Mcm61	4.94E-116	0.777595487	0.907	0.401	1.54E-111	2	Mcm6
Ppih	5.17E-116	0.438700311	0.774	0.225	1.60E-111	2	Ppih
Lsm3	1.44E-115	0.602100783	0.944	0.385	4.46E-111	2	Lsm3
Pkm2	2.98E-114	0.646451237	0.995	0.837	9.25E-110	2	Pkm
Ybx12	3.21E-114	0.629523619	0.995	0.877	9.98E-110	2	Ybx1
Nudt5	3.51E-114	0.422750447	0.758	0.216	1.09E-109	2	Nudt5
Ccr92	9.58E-113	0.543155232	0.668	0.173	2.97E-108	2	Ccr9
Ppil1	1.15E-111	0.538000111	0.878	0.313	3.56E-107	2	Ppil1
Tmem109	1.99E-111	0.427776682	0.753	0.215	6.18E-107	2	Tmem109
Tesc1	3.09E-111	0.807609821	0.875	0.369	9.59E-107	2	Tesc
Atp5g31	1.29E-109	0.548496956	1	0.926	4.00E-105	2	Atp5g3
Nudc	1.88E-109	0.651320538	0.96	0.486	5.85E-105	2	Nudc
Nxt1	5.02E-109	0.459353076	0.83	0.265	1.56E-104	2	Nxt1
Uchl5	5.79E-109	0.536098388	0.872	0.315	1.80E-104	2	Uchl5
Rbbp41	1.82E-108	0.659300266	0.981	0.631	5.65E-104	2	Rbbp4
Snrpe	3.92E-108	0.559328843	0.997	0.844	1.22E-103	2	Snrpe
Anapc5	5.14E-108	0.593767248	0.899	0.361	1.60E-103	2	Anapc5
Pa2g41	8.38E-108	0.700464959	0.984	0.628	2.60E-103	2	Pa2g4
Alyref	2.35E-107	0.445519988	0.646	0.175	7.31E-103	2	Alyref
Tpi11	2.94E-107	0.718950612	0.96	0.516	9.14E-103	2	Tpi1
Plp2	4.31E-107	0.474965984	0.785	0.247	1.34E-102	2	Plp2
Erh1	1.73E-105	0.605435015	0.992	0.754	5.38E-101	2	Erh
Mrpl181	1.86E-104	0.639859339	0.963	0.537	5.78E-100	2	Mrpl18
Cdt1	8.23E-103	0.474424268	0.721	0.212	2.56E-98	2	Cdt1
Rpa1	1.07E-101	0.506024041	0.87	0.314	3.34E-97	2	Rpa1
Nucks1	2.21E-101	0.474072012	0.793	0.258	6.87E-97	2	Nucks1
Cycs1	3.28E-101	0.653836493	0.992	0.681	1.02E-96	2	Cycs
Sae1	5.15E-101	0.542800266	0.936	0.385	1.60E-96	2	Sae1
Meaf6	2.05E-100	0.400969541	0.723	0.216	6.36E-96	2	Meaf6
Ldha1	3.11E-99	0.6010493	0.997	0.889	9.66E-95	2	Ldha
Cisd11	8.50E-99	0.418745548	0.678	0.195	2.64E-94	2	Cisd1
Mcm41	3.81E-98	0.49312973	0.795	0.262	1.18E-93	2	Mcm4
Shmt21	5.46E-98	0.467506781	0.782	0.26	1.70E-93	2	Shmt2
Phgdh1	1.92E-97	0.668590945	0.957	0.468	5.97E-93	2	Phgdh
Atpif11	7.98E-97	0.547455935	0.91	0.361	2.48E-92	2	Atpif1
U2af12	6.63E-96	0.599523382	0.979	0.625	2.06E-91	2	U2af1
Timm50	8.30E-96	0.438101707	0.835	0.286	2.58E-91	2	Timm50
Txn11	2.46E-95	0.626680688	0.965	0.607	7.65E-91	2	Txn1
Tubb4b	3.63E-95	0.857453673	0.949	0.536	1.13E-90	2	Tubb4b
Cops3	4.21E-94	0.403636793	0.745	0.24	1.31E-89	2	Cops3
Srsf7	6.45E-93	0.590992239	0.968	0.667	2.00E-88	2	Srsf7
Id32	2.45E-92	0.771961838	0.896	0.362	7.62E-88	2	Id3
Smc1a	2.86E-92	0.505471745	0.918	0.38	8.88E-88	2	Smc1a
Ywhah	4.30E-92	0.563532499	0.984	0.734	1.33E-87	2	Ywhah
Smc6	6.05E-92	0.535039066	0.907	0.396	1.88E-87	2	Smc6
Banf1	1.35E-91	0.590271839	0.987	0.64	4.18E-87	2	Banf1
Ass11	2.57E-91	0.65423429	0.872	0.355	7.97E-87	2	Ass1
Ywhae1	2.60E-91	0.591348512	0.979	0.596	8.06E-87	2	Ywhae
Mif2	1.17E-90	0.628936761	0.992	0.801	3.63E-86	2	Mif
Fkbp2	2.17E-90	0.416786183	0.811	0.277	6.74E-86	2	Fkbp2
Nutf21	2.52E-90	0.580914504	0.941	0.468	7.82E-86	2	Nutf2
Ssrp1	4.57E-90	0.555327884	0.941	0.484	1.42E-85	2	Ssrp1
Srsf3	5.82E-90	0.632787775	0.971	0.65	1.81E-85	2	Srsf3
Hnrnpd	6.89E-90	0.45005839	0.819	0.301	2.14E-85	2	Hnrnpd
Lyar	4.50E-89	0.441564103	0.785	0.275	1.40E-84	2	Lyar
Snrpb1	1.72E-88	0.521915248	0.992	0.774	5.33E-84	2	Snrpb
Supt16	1.23E-87	0.408979764	0.806	0.282	3.81E-83	2	Supt16
Cltb	2.59E-87	0.426663701	0.803	0.282	8.05E-83	2	Cltb
Rbmxl11	1.14E-86	0.505059587	0.886	0.368	3.54E-82	2	Rbmxl1
Rbbp71	1.38E-86	0.567569263	0.957	0.523	4.28E-82	2	Rbbp7
Nme21	3.88E-86	0.546836497	0.997	0.884	1.20E-81	2	Nme2
Cdk42	1.44E-84	0.551601625	0.981	0.607	4.46E-80	2	Cdk4
Ung1	6.91E-84	0.521229795	0.471	0.125	2.15E-79	2	Ung
Smc3	4.92E-82	0.42879565	0.79	0.293	1.53E-77	2	Smc3
Ak21	8.85E-82	0.520823619	0.92	0.434	2.75E-77	2	Ak2
Paics1	2.18E-81	0.554998358	0.899	0.436	6.77E-77	2	Paics
Anapc11	4.69E-81	0.538854004	0.934	0.505	1.46E-76	2	Anapc11
Smarca5	8.27E-79	0.450464468	0.896	0.383	2.57E-74	2	Smarca5
Uqcr101	2.09E-77	0.469915867	0.981	0.727	6.50E-73	2	Uqcr10
Pgk11	2.41E-76	0.549501917	0.979	0.671	7.49E-72	2	Pgk1
Set1	9.58E-76	0.548297728	0.971	0.681	2.97E-71	2	Set
Bub3	4.25E-75	0.548577179	0.936	0.495	1.32E-70	2	Bub3
Lmo41	1.44E-74	0.702564669	0.875	0.425	4.49E-70	2	Lmo4
Rtn3	1.61E-72	0.480308023	0.915	0.431	5.00E-68	2	Rtn3
Lsm6	3.14E-72	0.492827925	0.965	0.535	9.75E-68	2	Lsm6
Cox5a1	5.25E-72	0.443052888	0.997	0.835	1.63E-67	2	Cox5a
Hspd11	9.01E-72	0.605288611	0.944	0.561	2.80E-67	2	Hspd1
Pgam11	9.49E-72	0.533919215	0.976	0.617	2.95E-67	2	Pgam1
Pcmt1	1.59E-71	0.457079479	0.883	0.401	4.95E-67	2	Pcmt1
Srsf10	6.69E-71	0.428901967	0.886	0.395	2.08E-66	2	Srsf10
Slc25a52	4.46E-70	0.437224471	1	0.878	1.39E-65	2	Slc25a5
Uba2	6.87E-70	0.435152365	0.896	0.407	2.13E-65	2	Uba2
Stip1	7.72E-70	0.415955136	0.878	0.385	2.40E-65	2	Stip1
Cenpa	7.33E-69	0.613778419	0.543	0.175	2.28E-64	2	Cenpa
Rgcc1	4.07E-68	0.600155883	0.795	0.346	1.27E-63	2	Rgcc
Nono1	8.32E-68	0.456366522	0.96	0.555	2.58E-63	2	Nono
Psip1	9.48E-68	0.453413984	0.926	0.453	2.94E-63	2	Psip1
Atp5j	1.75E-67	0.417656584	0.997	0.851	5.45E-63	2	Atp5j
Raly	3.33E-67	0.463772886	0.984	0.706	1.03E-62	2	Raly
Pfdn6	6.64E-67	0.425391387	0.878	0.395	2.06E-62	2	Pfdn6
Ddx39	3.21E-66	0.454118111	0.926	0.449	9.97E-62	2	Ddx39
Cox7a2	5.65E-66	0.441658923	0.984	0.798	1.75E-61	2	Cox7a2
Nrgn2	1.13E-65	0.609387872	0.604	0.206	3.52E-61	2	Nrgn
Hprt	3.75E-65	0.460444829	0.944	0.507	1.16E-60	2	Hprt
Phf5a	4.04E-65	0.43566907	0.944	0.46	1.25E-60	2	Phf5a
Eif4a12	1.06E-64	0.469348651	0.984	0.714	3.28E-60	2	Eif4a1
Rexo22	1.53E-64	0.551524946	0.981	0.558	4.76E-60	2	Rexo2
Eif4a3	2.23E-64	0.45280062	0.955	0.548	6.91E-60	2	Eif4a3
Rps27l1	1.97E-63	0.477133006	0.947	0.521	6.13E-59	2	Rps27l
Uqcrq2	2.88E-63	0.469493988	0.984	0.74	8.93E-59	2	Uqcrq
Psmc4	2.82E-62	0.417686294	0.907	0.449	8.75E-58	2	Psmc4
Eno11	6.62E-62	0.461233758	0.992	0.915	2.06E-57	2	Eno1
Lsm8	1.29E-61	0.40544105	0.883	0.416	3.99E-57	2	Lsm8
Trim281	1.33E-61	0.407458566	0.838	0.37	4.13E-57	2	Trim28
Eif5a2	1.18E-60	0.402879705	1	0.938	3.66E-56	2	Eif5a
Fus1	2.69E-60	0.445117676	0.987	0.681	8.37E-56	2	Fus
Snrpf1	9.15E-60	0.404183026	0.981	0.798	2.84E-55	2	Snrpf
Nop581	2.53E-59	0.461647035	0.926	0.485	7.85E-55	2	Nop58
Ptges3	1.24E-57	0.446048346	0.96	0.616	3.85E-53	2	Ptges3
Gltp	2.85E-57	0.410918755	0.944	0.501	8.86E-53	2	Gltp
Magoh	4.30E-56	0.405107745	0.918	0.486	1.34E-51	2	Magoh
Hmga11	4.45E-56	0.4328002	0.811	0.372	1.38E-51	2	Hmga1
Ndufab11	1.70E-55	0.418887354	0.952	0.553	5.27E-51	2	Ndufab1
Ppp1cc	7.53E-55	0.437938614	0.973	0.665	2.34E-50	2	Ppp1cc
Txnl1	1.72E-54	0.40193271	0.912	0.481	5.34E-50	2	Txnl1
Tkt1	1.90E-54	0.434943664	0.957	0.651	5.92E-50	2	Tkt
Ddx39b	2.93E-54	0.430637926	0.979	0.681	9.11E-50	2	Ddx39b
Il131	1.07E-53	0.442237515	0.37	0.107	3.32E-49	2	Il13
Cmtm7	1.09E-53	0.434116339	0.926	0.498	3.39E-49	2	Cmtm7
Ndufc21	1.47E-53	0.402150205	0.968	0.568	4.55E-49	2	Ndufc2
Crip1	2.07E-53	0.502957055	0.989	0.804	6.43E-49	2	Crip1
Psma72	6.29E-53	0.414752666	0.979	0.699	1.95E-48	2	Psma7
Tuba1c1	7.25E-53	0.667575285	0.697	0.304	2.25E-48	2	Tuba1c
Psma41	1.01E-52	0.403105338	0.952	0.525	3.15E-48	2	Psma4
Lgals11	6.77E-52	0.608558823	0.934	0.752	2.10E-47	2	Lgals1
Tcp11	3.23E-51	0.404495983	0.947	0.604	1.00E-46	2	Tcp1
Nudt21	7.04E-51	0.404263665	0.926	0.556	2.19E-46	2	Nudt21
Cdkn2d	2.78E-50	0.419764378	0.636	0.261	8.62E-46	2	Cdkn2d
Impdh21	5.14E-49	0.405201697	0.915	0.512	1.59E-44	2	Impdh2
Ncl1	1.72E-48	0.407645914	0.981	0.78	5.35E-44	2	Ncl
Srm1	3.93E-47	0.436493809	0.774	0.383	1.22E-42	2	Srm
H1f0	1.65E-46	0.408132613	0.54	0.206	5.13E-42	2	H1f0
Emp3	1.23E-45	0.441691729	0.934	0.56	3.81E-41	2	Emp3
Vim1	6.46E-42	0.474007528	0.973	0.734	2.01E-37	2	Vim
Calm2	2.28E-39	0.440101868	0.965	0.736	7.07E-35	2	Calm2
Xist1	1.44E-29	0.41280971	0.715	0.427	4.46E-25	2	Xist
Lgals31	6.61E-23	0.619938029	0.697	0.449	2.05E-18	2	Lgals3
Arl6ip1	3.31E-15	0.442803763	0.947	0.788	1.03E-10	2	Arl6ip1
Cenpa1	0	1.734066514	0.964	0.151	0	3	Cenpa
Ccnb21	0	1.514431446	0.937	0.045	0	3	Ccnb2
Birc51	0	1.186711309	0.839	0.058	0	3	Birc5
Cks1b1	0	1.123599487	0.916	0.169	0	3	Cks1b
Stmn13	0	0.985283412	0.964	0.225	0	3	Stmn1
Lockd1	0	0.957400973	0.828	0.09	0	3	Lockd
Cdc201	0	0.916896599	0.597	0.04	0	3	Cdc20
Ube2c1	0	0.90502096	0.665	0.045	0	3	Ube2c
Hist1h2ag1	0	0.852153938	0.797	0.093	0	3	Hist1h2ag
Cdca81	0	0.811875299	0.709	0.06	0	3	Cdca8
Cenpw1	0	0.665015516	0.751	0.122	0	3	Cenpw
Hist1h2bj1	0	0.637278688	0.652	0.076	0	3	Hist1h2bj
Knstrn	0	0.62269132	0.572	0.052	0	3	Knstrn
Gm43161	0	0.600937761	0.595	0.071	0	3	Gm4316
Tpx21	0	0.597674765	0.505	0.036	0	3	Tpx2
Cdca31	0	0.548384495	0.528	0.039	0	3	Cdca3
Ccnb11	0	0.535160491	0.426	0.023	0	3	Ccnb1
Pclaf1	0	0.518087253	0.74	0.095	0	3	Pclaf
Cdkn3	0	0.428681673	0.461	0.016	0	3	Cdkn3
Gm102821	4.20E-294	0.724596675	0.822	0.158	1.30E-289	3	Gm10282
Mki671	2.43E-277	0.459092477	0.505	0.056	7.56E-273	3	Mki67
Tacc31	3.43E-268	0.444934374	0.505	0.059	1.07E-263	3	Tacc3
Hmgn22	6.27E-264	1.33092721	0.998	0.658	1.95E-259	3	Hmgn2
Selenoh1	4.87E-262	1.12197596	0.983	0.445	1.51E-257	3	Selenoh
H2afz2	1.33E-242	1.317057229	1	0.791	4.13E-238	3	H2afz
Racgap11	3.29E-237	0.423821776	0.451	0.052	1.02E-232	3	Racgap1
Igfbp42	9.22E-231	1.221333064	0.78	0.182	2.86E-226	3	Igfbp4
Hmgb21	2.10E-210	1.439641263	0.99	0.695	6.53E-206	3	Hmgb2
Ptma3	4.40E-209	0.734258891	1	0.999	1.37E-204	3	Ptma
Hist1h2ae1	4.32E-203	0.456637344	0.771	0.177	1.34E-198	3	Hist1h2ae
Hist1h4i1	1.09E-202	0.462326686	0.585	0.105	3.39E-198	3	Hist1h4i
Hmgb11	3.79E-201	0.789899838	1	0.935	1.18E-196	3	Hmgb1
Lmnb12	9.58E-196	0.741907442	0.841	0.234	2.97E-191	3	Lmnb1
1500009L16Rik	1.78E-193	0.417256621	0.398	0.052	5.52E-189	3	1500009L16Rik
Rdm1	7.41E-191	0.557793774	0.713	0.164	2.30E-186	3	Rdm1
Ppia2	1.62E-189	0.522546287	1	0.999	5.04E-185	3	Ppia
Anp32e2	6.41E-189	0.888660381	0.964	0.444	1.99E-184	3	Anp32e
Ran2	1.31E-175	0.86003719	0.994	0.801	4.06E-171	3	Ran
Ccr93	2.58E-171	0.795056702	0.673	0.168	8.00E-167	3	Ccr9
Gapdh3	2.66E-165	0.619511818	1	0.994	8.25E-161	3	Gapdh
1700097N02Rik1	4.70E-164	0.519091014	0.579	0.127	1.46E-159	3	1700097N02Rik
Ldha2	1.85E-163	0.709899537	1	0.887	5.75E-159	3	Ldha
Prdx12	4.62E-162	0.783256404	1	0.746	1.43E-157	3	Prdx1
Vim2	3.37E-158	1.013442422	0.992	0.73	1.05E-153	3	Vim
Hnrnpa2b13	1.19E-157	0.590248402	1	0.949	3.68E-153	3	Hnrnpa2b1
Hsp90b1	2.43E-156	0.825752356	0.983	0.737	7.54E-152	3	Hsp90b1
Dbi2	3.17E-155	0.743366906	0.983	0.471	9.86E-151	3	Dbi
Lsm5	2.41E-152	0.686365728	0.956	0.456	7.50E-148	3	Lsm5
H2afv1	2.86E-150	0.790949611	0.981	0.6	8.89E-146	3	H2afv
Gpx11	1.85E-149	0.77149145	0.985	0.713	5.75E-145	3	Gpx1
Ccr72	1.51E-148	0.475902329	0.686	0.181	4.67E-144	3	Ccr7
Acsl5	3.24E-147	0.595588451	0.832	0.288	1.01E-142	3	Acsl5
Cfl11	5.02E-147	0.479221306	1	0.992	1.56E-142	3	Cfl1
Pdlim12	5.54E-141	0.623325763	0.797	0.264	1.72E-136	3	Pdlim1
Atp5g32	1.57E-140	0.580629568	1	0.925	4.88E-136	3	Atp5g3
Hnrnpa33	1.49E-138	0.572937176	1	0.926	4.64E-134	3	Hnrnpa3
Cox7a21	5.94E-137	0.613037	0.998	0.795	1.85E-132	3	Cox7a2
Txn12	2.73E-134	0.68903903	0.979	0.603	8.47E-130	3	Txn1
Ywhae2	9.66E-133	0.687728651	0.964	0.593	3.00E-128	3	Ywhae
Ppih1	2.04E-132	0.435285883	0.738	0.222	6.34E-128	3	Ppih
Psat12	8.48E-132	0.572961897	0.809	0.284	2.63E-127	3	Psat1
Ptms	9.80E-132	0.612008138	0.771	0.263	3.04E-127	3	Ptms
Ccr4	1.91E-130	0.455389208	0.635	0.172	5.94E-126	3	Ccr4
Tesc2	8.30E-128	0.755960529	0.876	0.364	2.58E-123	3	Tesc
Lgals12	3.38E-127	0.895981516	0.985	0.747	1.05E-122	3	Lgals1
Dynll11	4.67E-126	0.681904884	0.992	0.762	1.45E-121	3	Dynll1
Actg1	1.25E-123	0.490354436	1	0.998	3.87E-119	3	Actg1
Rps27l2	1.47E-123	0.655513558	0.954	0.516	4.58E-119	3	Rps27l
Nucks11	3.81E-123	0.510488909	0.757	0.255	1.18E-118	3	Nucks1
Calm31	5.68E-122	0.625631048	0.987	0.667	1.76E-117	3	Calm3
Snrpa	7.64E-116	0.571508853	0.897	0.401	2.37E-111	3	Snrpa
Plac81	2.90E-109	0.675607604	0.742	0.26	9.02E-105	3	Plac8
Eif4a13	4.08E-109	0.60091457	0.987	0.711	1.27E-104	3	Eif4a1
Lsm4	1.55E-108	0.557590061	0.987	0.667	4.82E-104	3	Lsm4
Eif5a3	1.92E-108	0.51253299	1	0.938	5.95E-104	3	Eif5a
Ssr21	9.82E-108	0.558469042	0.943	0.49	3.05E-103	3	Ssr2
Ddx391	9.84E-107	0.558406193	0.931	0.444	3.06E-102	3	Ddx39
Srsf23	8.40E-106	0.663986758	0.958	0.597	2.61E-101	3	Srsf2
Lmo42	5.06E-105	0.728546785	0.904	0.419	1.57E-100	3	Lmo4
Psma73	5.76E-105	0.554793852	0.981	0.696	1.79E-100	3	Psma7
Atp5j1	1.36E-104	0.482583669	0.994	0.85	4.23E-100	3	Atp5j
Erh2	9.25E-101	0.534839855	0.987	0.752	2.87E-96	3	Erh
Atp5f11	9.34E-101	0.505378011	0.994	0.781	2.90E-96	3	Atp5f1
Drosha1	2.24E-99	0.66943165	0.855	0.38	6.95E-95	3	Drosha
Snrpf2	2.70E-99	0.500498917	0.994	0.795	8.38E-95	3	Snrpf
Swi5	5.94E-99	0.528419273	0.983	0.63	1.85E-94	3	Swi5
Atp5b1	4.40E-98	0.479793604	0.994	0.847	1.37E-93	3	Atp5b
Kcnn41	1.06E-97	0.448315823	0.709	0.258	3.30E-93	3	Kcnn4
Ostc	9.52E-97	0.536301649	0.954	0.558	2.96E-92	3	Ostc
Cox5b	1.33E-96	0.455008237	0.996	0.852	4.13E-92	3	Cox5b
Prelid1	1.50E-96	0.499583081	0.99	0.748	4.67E-92	3	Prelid1
Cox6a1	4.34E-96	0.470446932	0.994	0.826	1.35E-91	3	Cox6a1
Psmb51	5.04E-96	0.533795	0.975	0.62	1.57E-91	3	Psmb5
Hint12	1.10E-95	0.475117611	0.996	0.844	3.43E-91	3	Hint1
Il132	1.69E-94	0.601605418	0.413	0.102	5.24E-90	3	Il13
Pdia6	4.16E-94	0.590272083	0.933	0.499	1.29E-89	3	Pdia6
Atp5k	1.07E-92	0.512026385	0.969	0.641	3.33E-88	3	Atp5k
Cks21	1.97E-92	0.643131937	0.711	0.296	6.11E-88	3	Cks2
Psma42	3.47E-92	0.538674933	0.941	0.521	1.08E-87	3	Psma4
Arpc3	2.88E-91	0.43045711	0.998	0.874	8.95E-87	3	Arpc3
Ywhaz	9.89E-90	0.42184275	0.996	0.905	3.07E-85	3	Ywhaz
Pgk12	6.41E-89	0.525993171	0.981	0.668	1.99E-84	3	Pgk1
Snrpe1	2.33E-88	0.43890867	0.992	0.843	7.22E-84	3	Snrpe
Banf11	2.43E-88	0.512798058	0.973	0.637	7.55E-84	3	Banf1
Snrpc	1.58E-87	0.468728393	0.927	0.477	4.91E-83	3	Snrpc
H2afx1	2.17E-87	0.509796438	0.784	0.323	6.73E-83	3	H2afx
Pfdn61	3.77E-87	0.451467118	0.87	0.39	1.17E-82	3	Pfdn6
Elob	2.88E-86	0.43360656	0.996	0.872	8.94E-82	3	Elob
Psma61	7.53E-86	0.49427481	0.941	0.527	2.34E-81	3	Psma6
Cmtm71	1.50E-85	0.552238416	0.931	0.493	4.65E-81	3	Cmtm7
Rps171	2.30E-85	0.4196701	1	0.917	7.13E-81	3	Rps17
Hmgn13	2.64E-85	0.551186138	0.948	0.551	8.20E-81	3	Hmgn1
Lsm31	2.69E-85	0.470457845	0.839	0.385	8.37E-81	3	Lsm3
Phf11b	1.05E-84	0.456234656	0.774	0.323	3.26E-80	3	Phf11b
Id33	1.36E-84	0.648400008	0.824	0.361	4.24E-80	3	Id3
Cd9	1.89E-84	0.431016341	0.795	0.327	5.88E-80	3	Cd9
Sdf2l1	3.96E-83	0.428658016	0.786	0.329	1.23E-78	3	Sdf2l1
Psmb21	7.25E-83	0.466647181	0.977	0.658	2.25E-78	3	Psmb2
Anxa2	1.15E-82	0.67208714	0.929	0.542	3.57E-78	3	Anxa2
Psmb3	1.52E-82	0.437304781	0.996	0.802	4.71E-78	3	Psmb3
Calr	2.50E-82	0.522661456	0.973	0.653	7.77E-78	3	Calr
Pgam12	5.04E-82	0.532046118	0.969	0.614	1.57E-77	3	Pgam1
Psme2	1.15E-81	0.486742514	1	0.829	3.57E-77	3	Psme2
Uqcrq3	2.99E-80	0.448142732	0.992	0.737	9.27E-76	3	Uqcrq
Ybx13	3.05E-80	0.438100473	0.998	0.876	9.47E-76	3	Ybx1
Tpm3	4.08E-80	0.440654635	0.992	0.846	1.27E-75	3	Tpm3
Psma3	5.13E-80	0.457348073	0.985	0.715	1.59E-75	3	Psma3
Ube2s1	5.48E-80	0.527227077	0.824	0.4	1.70E-75	3	Ube2s
Phgdh2	1.03E-79	0.501646118	0.922	0.465	3.19E-75	3	Phgdh
Nme22	1.07E-79	0.424666617	1	0.883	3.33E-75	3	Nme2
Hspd12	1.86E-79	0.523413534	0.956	0.557	5.79E-75	3	Hspd1
Hnrnpab3	1.95E-78	0.476365472	0.99	0.715	6.06E-74	3	Hnrnpab
Ndufa121	6.04E-78	0.466405732	0.927	0.514	1.88E-73	3	Ndufa12
Atp5a1	2.23E-77	0.420334257	0.99	0.827	6.92E-73	3	Atp5a1
Manf	5.43E-77	0.510089334	0.941	0.556	1.69E-72	3	Manf
Sdhb	2.26E-76	0.462417549	0.966	0.607	7.00E-72	3	Sdhb
St13	6.27E-76	0.436501344	0.939	0.503	1.95E-71	3	St13
Usmg52	1.92E-75	0.418484766	0.992	0.779	5.98E-71	3	Usmg5
Anp32b2	1.12E-74	0.483637748	0.987	0.716	3.47E-70	3	Anp32b
Psmd6	1.39E-74	0.400744591	0.822	0.376	4.30E-70	3	Psmd6
Tuba1b3	1.51E-74	0.555795739	0.956	0.657	4.69E-70	3	Tuba1b
Psma2	9.42E-74	0.421340799	0.992	0.771	2.92E-69	3	Psma2
Ptbp11	1.05E-73	0.452425593	0.956	0.556	3.26E-69	3	Ptbp1
Slc25a53	1.09E-73	0.41069347	0.998	0.877	3.39E-69	3	Slc25a5
Uqcr102	1.69E-73	0.428640766	0.975	0.725	5.24E-69	3	Uqcr10
Sfpq1	2.40E-73	0.459165844	0.927	0.514	7.46E-69	3	Sfpq
Atp5o.1	9.08E-73	0.428713783	0.975	0.699	2.82E-68	3	Atp5o.1
Vcp1	1.65E-72	0.455689531	0.975	0.621	5.12E-68	3	Vcp
Pomp1	1.70E-72	0.428564399	0.981	0.725	5.29E-68	3	Pomp
Ndufb8	2.55E-72	0.44514474	0.956	0.582	7.91E-68	3	Ndufb8
Psmb6	4.66E-72	0.443257048	0.962	0.618	1.45E-67	3	Psmb6
Psma1	1.35E-71	0.429295701	0.92	0.5	4.20E-67	3	Psma1
Fam96a	3.21E-71	0.423279232	0.899	0.486	9.96E-67	3	Fam96a
Atic1	3.60E-71	0.402832955	0.843	0.385	1.12E-66	3	Atic
Pdia3	3.63E-71	0.444171479	0.99	0.825	1.13E-66	3	Pdia3
Eno12	4.43E-71	0.445576208	1	0.914	1.38E-66	3	Eno1
Fus2	7.08E-71	0.432132633	0.981	0.678	2.20E-66	3	Fus
Rgcc2	1.10E-70	0.49567675	0.769	0.343	3.43E-66	3	Rgcc
Cycs2	1.77E-70	0.458250048	0.985	0.678	5.48E-66	3	Cycs
Uqcr111	2.28E-70	0.442217269	0.966	0.63	7.08E-66	3	Uqcr11
Snrpd31	3.48E-70	0.437748263	0.975	0.639	1.08E-65	3	Snrpd3
Nutf22	3.63E-70	0.443749848	0.889	0.465	1.13E-65	3	Nutf2
Cotl1	6.08E-70	0.424633276	0.992	0.845	1.89E-65	3	Cotl1
Ndufb6	3.47E-69	0.430813692	0.935	0.517	1.08E-64	3	Ndufb6
Magoh1	5.12E-69	0.416101428	0.908	0.482	1.59E-64	3	Magoh
Arpc5	8.19E-69	0.412422142	0.983	0.811	2.54E-64	3	Arpc5
Ndufs5	1.05E-68	0.43044939	0.912	0.5	3.26E-64	3	Ndufs5
Rad21	1.40E-68	0.404073684	0.713	0.305	4.36E-64	3	Rad21
Ndufc1	1.48E-68	0.430697145	0.908	0.497	4.60E-64	3	Ndufc1
Nop582	9.04E-67	0.466215109	0.893	0.482	2.81E-62	3	Nop58
Hp1bp3	1.51E-66	0.402426892	0.868	0.442	4.69E-62	3	Hp1bp3
Ewsr11	2.99E-66	0.416272177	0.96	0.629	9.29E-62	3	Ewsr1
Nhp21	1.01E-65	0.415849171	0.906	0.477	3.13E-61	3	Nhp2
Cacybp1	1.05E-65	0.403807156	0.922	0.508	3.26E-61	3	Cacybp
Hnrnpa11	1.25E-65	0.41286301	0.987	0.757	3.88E-61	3	Hnrnpa1
Psmd71	1.98E-65	0.408114409	0.874	0.453	6.15E-61	3	Psmd7
Canx	6.03E-65	0.433158268	0.906	0.509	1.87E-60	3	Canx
Mrps14	7.52E-65	0.409245077	0.956	0.553	2.34E-60	3	Mrps14
Tubb4b1	3.36E-64	0.646474834	0.891	0.535	1.04E-59	3	Tubb4b
Emp31	4.42E-64	0.430350497	0.945	0.555	1.37E-59	3	Emp3
Ndufc22	6.09E-64	0.42454253	0.937	0.566	1.89E-59	3	Ndufc2
Abracl	1.44E-63	0.402593201	0.975	0.707	4.48E-59	3	Abracl
Cct21	1.91E-63	0.40277561	0.966	0.67	5.93E-59	3	Cct2
Uqcc2	2.16E-62	0.403786018	0.91	0.5	6.72E-58	3	Uqcc2
Ranbp12	2.76E-61	0.414990246	0.973	0.611	8.57E-57	3	Ranbp1
Llph	4.71E-61	0.407201442	0.95	0.589	1.46E-56	3	Llph
Tmem14c	5.04E-61	0.408609599	0.927	0.545	1.56E-56	3	Tmem14c
Ass12	2.68E-60	0.402368884	0.767	0.355	8.33E-56	3	Ass1
Skp1a	3.62E-60	0.404428462	0.958	0.689	1.12E-55	3	Skp1a
Snrpd12	5.35E-60	0.4194198	0.948	0.563	1.66E-55	3	Snrpd1
Tomm20	9.44E-59	0.404549951	0.969	0.629	2.93E-54	3	Tomm20
Cct51	1.36E-58	0.415207193	0.954	0.632	4.24E-54	3	Cct5
Rexo23	1.49E-58	0.426146542	0.933	0.556	4.62E-54	3	Rexo2
Srsf31	7.97E-58	0.425825122	0.954	0.647	2.47E-53	3	Srsf3
Hsp90aa12	5.59E-54	0.415057532	0.969	0.712	1.74E-49	3	Hsp90aa1
Lgals32	3.35E-21	0.530952116	0.671	0.448	1.04E-16	3	Lgals3
Icos	0	0.762885562	0.931	0.55	0	4	Icos
Ramp1	0	0.675625149	0.961	0.555	0	4	Ramp1
Smpdl3a	0	0.645497953	0.918	0.58	0	4	Smpdl3a
Zbtb16	0	0.619703431	0.823	0.371	0	4	Zbtb16
Il6ra	0	0.500703893	0.45	0.103	0	4	Il6ra
Rps26	0	0.425354026	1	0.998	0	4	Rps26
Rpl28	0	0.409500604	1	0.997	0	4	Rpl28
Plac82	3.50E-238	0.772834975	0.567	0.211	1.09E-233	4	Plac8
Ccr41	5.79E-205	0.422259842	0.422	0.136	1.80E-200	4	Ccr4
Lmo43	5.72E-201	0.548139329	0.754	0.364	1.78E-196	4	Lmo4
Id34	1.29E-192	0.48664757	0.685	0.307	4.02E-188	4	Id3
Nsg2	4.59E-176	0.401695551	0.409	0.142	1.42E-171	4	Nsg2
Cd247	4.26E-173	0.470323858	0.864	0.546	1.32E-168	4	Cd247
Ckb	2.60E-171	0.467437483	0.629	0.298	8.08E-167	4	Ckb
Izumo1r1	3.48E-155	0.572076578	0.716	0.411	1.08E-150	4	Izumo1r
Tesc3	3.30E-154	0.401966562	0.667	0.318	1.02E-149	4	Tesc
Ifi27l2a	7.47E-122	0.420834564	0.951	0.754	2.32E-117	4	Ifi27l2a
Il4	5.88E-118	0.473058813	0.574	0.3	1.83E-113	4	Il4
Ccr101	2.52E-57	0.456589073	0.302	0.158	7.84E-53	4	Ccr10
Trbv29	2.41E-36	0.574753124	0.318	0.208	7.49E-32	4	Trbv29
Lgals33	1.59E-34	0.403608052	0.571	0.43	4.94E-30	4	Lgals3
Tmem176b	0	1.573711394	0.74	0.04	0	5	Tmem176b
Tmem176a	0	1.565607044	0.727	0.032	0	5	Tmem176a
Serpinb1a	0	1.330105118	0.607	0.004	0	5	Serpinb1a
Pxdc1	0	1.322125678	0.763	0.007	0	5	Pxdc1
Blk	0	1.296505991	0.708	0.017	0	5	Blk
Rorc	0	0.997369426	0.636	0.015	0	5	Rorc
Sdc1	0	0.983117291	0.594	0.011	0	5	Sdc1
Il17re	0	0.840456027	0.555	0.009	0	5	Il17re
Il23r	0	0.790598971	0.506	0.002	0	5	Il23r
Il1r1	0	0.73447776	0.468	0.003	0	5	Il1r1
Ccr6	0	0.631615186	0.331	0.001	0	5	Ccr6
Fam83a	0	0.584898261	0.367	0.004	0	5	Fam83a
Stab2	0	0.574087764	0.286	0.002	0	5	Stab2
Kcnk1	0	0.526782451	0.308	0.002	0	5	Kcnk1
1700012B07Rik	0	0.511319859	0.308	0.002	0	5	1700012B07Rik
Ltb4r1	0	0.453186747	0.305	0.007	0	5	Ltb4r1
Pde5a	0	0.434925357	0.256	0.005	0	5	Pde5a
Aqp3	5.87E-292	1.043412572	0.701	0.084	1.82E-287	5	Aqp3
Emb	2.67E-242	1.446165782	0.916	0.23	8.30E-238	5	Emb
Coro2b	8.59E-242	0.440005599	0.321	0.017	2.67E-237	5	Coro2b
Fam20a	2.33E-228	0.513359291	0.354	0.023	7.24E-224	5	Fam20a
Susd2	2.03E-206	0.406006253	0.276	0.015	6.30E-202	5	Susd2
Actn2	1.37E-201	0.722392798	0.416	0.039	4.24E-197	5	Actn2
Nr1d1	1.07E-197	0.510741165	0.341	0.026	3.33E-193	5	Nr1d1
Avpi1	3.88E-189	0.733864319	0.422	0.044	1.20E-184	5	Avpi1
Ckb1	1.66E-188	1.390407411	0.964	0.346	5.15E-184	5	Ckb
Socs3	1.65E-161	0.823599391	0.468	0.061	5.11E-157	5	Socs3
Selenop	3.10E-161	1.000791698	0.64	0.126	9.62E-157	5	Selenop
Furin	5.83E-138	0.485453603	0.354	0.04	1.81E-133	5	Furin
Ramp11	4.40E-137	1.066021083	0.987	0.625	1.37E-132	5	Ramp1
Sptssa	3.64E-127	1.172410033	0.994	0.713	1.13E-122	5	Sptssa
Plin3	6.95E-115	0.655929344	0.552	0.127	2.16E-110	5	Plin3
Krt83	4.18E-114	0.655948343	0.442	0.075	1.30E-109	5	Krt83
Lmo44	6.50E-114	1.25691322	0.909	0.427	2.02E-109	5	Lmo4
Tnfrsf25	3.33E-113	0.609865696	0.5	0.101	1.03E-108	5	Tnfrsf25
Smox	3.50E-110	0.837573374	0.731	0.231	1.09E-105	5	Smox
Rexo24	1.11E-109	0.915140487	0.971	0.561	3.44E-105	5	Rexo2
Icos1	8.33E-101	0.961445192	0.994	0.615	2.59E-96	5	Icos
Znrf1	1.60E-99	0.755234122	0.727	0.247	4.98E-95	5	Znrf1
Comt	8.37E-99	0.800142084	0.769	0.294	2.60E-94	5	Comt
App	1.44E-98	0.407180057	0.266	0.033	4.46E-94	5	App
F2r	1.64E-94	0.72888829	0.649	0.194	5.11E-90	5	F2r
Capg	7.60E-89	0.714347249	0.994	0.834	2.36E-84	5	Capg
S100a4	9.72E-87	1.081844737	0.701	0.26	3.02E-82	5	S100a4
Chad	2.48E-85	0.45252945	0.256	0.034	7.69E-81	5	Chad
Gpx12	1.02E-83	0.751455738	0.984	0.718	3.17E-79	5	Gpx1
Ucp21	1.91E-82	0.593148902	1	0.963	5.94E-78	5	Ucp2
Tcrg-C1	3.08E-81	0.629307758	0.643	0.198	9.55E-77	5	Tcrg-C1
S100a11	7.38E-78	0.603697809	0.997	0.934	2.29E-73	5	S100a11
Ap3s11	9.76E-76	0.659278984	0.763	0.337	3.03E-71	5	Ap3s1
Camk2d	4.08E-75	0.598448963	0.558	0.171	1.27E-70	5	Camk2d
Il18r1	1.28E-74	0.669190138	0.779	0.323	3.97E-70	5	Il18r1
Rarg	1.77E-74	0.567607386	0.539	0.159	5.49E-70	5	Rarg
Lgmn	3.02E-72	0.601773891	0.429	0.113	9.39E-68	5	Lgmn
Tcf7	2.51E-68	0.634814614	0.75	0.317	7.80E-64	5	Tcf7
Nav2	1.92E-66	0.410123215	0.295	0.058	5.98E-62	5	Nav2
Gm2a	4.43E-63	0.598802085	0.545	0.189	1.38E-58	5	Gm2a
Il7r	6.92E-63	0.604834402	0.994	0.826	2.15E-58	5	Il7r
Lgals34	3.77E-62	0.961327838	0.818	0.447	1.17E-57	5	Lgals3
Cabin1	1.20E-53	0.604261483	0.633	0.281	3.74E-49	5	Cabin1
Prr13	1.60E-53	0.587248875	0.916	0.679	4.97E-49	5	Prr13
Laptm5	8.10E-52	0.424664451	1	0.983	2.52E-47	5	Laptm5
Ly6g5b	1.05E-51	0.484320259	0.429	0.129	3.27E-47	5	Ly6g5b
Ikzf3	2.95E-48	0.606569306	0.818	0.473	9.17E-44	5	Ikzf3
Jaml	3.02E-47	0.499790326	0.532	0.192	9.39E-43	5	Jaml
Ly6a	5.48E-45	0.87956707	0.815	0.499	1.70E-40	5	Ly6a
Thy1	1.04E-44	0.522232882	0.945	0.715	3.24E-40	5	Thy1
Maf	1.92E-44	0.485903575	0.601	0.255	5.95E-40	5	Maf
Zfp36l1	2.54E-43	0.754922254	0.88	0.623	7.90E-39	5	Zfp36l1
Psap	2.75E-43	0.560540487	0.89	0.654	8.53E-39	5	Psap
Pdcd12	1.47E-42	0.596714848	0.672	0.324	4.57E-38	5	Pdcd1
Cyb5a	1.92E-42	0.537449799	0.698	0.376	5.97E-38	5	Cyb5a
Mgat5	3.95E-42	0.413527639	0.445	0.162	1.23E-37	5	Mgat5
Tcrg-V4	2.93E-41	0.561987616	0.5	0.195	9.08E-37	5	Tcrg-V4
Ero1l	1.82E-40	0.499191435	0.523	0.233	5.65E-36	5	Ero1l
Rgs101	2.45E-39	0.453960567	0.935	0.68	7.60E-35	5	Rgs10
Prdx6	6.05E-38	0.470230412	0.955	0.831	1.88E-33	5	Prdx6
Timp2	3.70E-36	0.492694002	0.646	0.338	1.15E-31	5	Timp2
Rnh1	9.66E-36	0.440634537	0.698	0.399	3.00E-31	5	Rnh1
Lpcat3	2.06E-35	0.404961021	0.481	0.21	6.40E-31	5	Lpcat3
Bcl2a1d	3.66E-34	0.468727771	0.828	0.523	1.14E-29	5	Bcl2a1d
Stk24	1.03E-33	0.462654046	0.753	0.457	3.18E-29	5	Stk24
Bri3bp1	3.06E-33	0.4399143	0.565	0.286	9.49E-29	5	Bri3bp
Rgcc3	3.76E-33	0.403165612	0.692	0.352	1.17E-28	5	Rgcc
Fam129a	1.62E-32	0.45188509	0.61	0.324	5.04E-28	5	Fam129a
Cdk2ap2	9.14E-32	0.419895958	0.922	0.775	2.84E-27	5	Cdk2ap2
Itgb7	4.77E-31	0.440455938	0.883	0.61	1.48E-26	5	Itgb7
Sec11c	1.41E-30	0.549699626	0.821	0.625	4.39E-26	5	Sec11c
Lgals3bp	7.22E-29	0.422225351	0.714	0.431	2.24E-24	5	Lgals3bp
1810058I24Rik	7.41E-26	0.423058677	0.776	0.535	2.30E-21	5	1810058I24Rik
Trgv2	4.14E-20	0.55886416	0.617	0.401	1.29E-15	5	Trgv2
Ccr102	8.98E-15	0.410744325	0.351	0.182	2.79E-10	5	Ccr10
Junb	9.22E-141	0.575536855	0.989	0.92	2.86E-136	6	Junb
Btg1	6.16E-130	0.505138742	0.97	0.858	1.91E-125	6	Btg1
Ltb	8.20E-116	0.503568106	0.939	0.786	2.54E-111	6	Ltb
Gimap4	8.23E-98	0.530316169	0.851	0.712	2.55E-93	6	Gimap4
AW112010	8.41E-96	0.41383984	0.983	0.842	2.61E-91	6	AW112010
Gimap3	4.72E-91	0.494800395	0.758	0.492	1.47E-86	6	Gimap3
Gimap6	1.04E-81	0.545879242	0.788	0.658	3.24E-77	6	Gimap6
Bcl2a1b	2.87E-58	0.403802715	0.769	0.623	8.91E-54	6	Bcl2a1b
Izumo1r2	1.54E-55	0.475951998	0.633	0.451	4.77E-51	6	Izumo1r
Ifit3	0	1.814049443	0.721	0.072	0	7	Ifit3
Ifit3b	0	1.624349423	0.615	0.062	0	7	Ifit3b
Ifit1	2.44E-293	1.582856267	0.653	0.121	7.58E-289	7	Ifit1
Isg15	6.67E-248	1.730890715	0.859	0.314	2.07E-243	7	Isg15
Isg20	2.72E-208	1.322849598	0.819	0.328	8.46E-204	7	Isg20
Irf7	2.39E-197	1.283804643	0.817	0.347	7.42E-193	7	Irf7
Ms4a4b	3.37E-180	1.10352412	0.983	0.704	1.05E-175	7	Ms4a4b
Stat1	4.32E-178	1.192087654	0.929	0.592	1.34E-173	7	Stat1
Rtp4	6.01E-170	1.113270755	0.79	0.338	1.87E-165	7	Rtp4
Usp18	6.17E-165	0.983203248	0.376	0.062	1.91E-160	7	Usp18
Rsad2	9.07E-148	0.806513914	0.262	0.031	2.82E-143	7	Rsad2
Ifi27l2a1	3.73E-136	1.045675142	0.95	0.785	1.16E-131	7	Ifi27l2a
Shisa5	3.61E-130	0.586513967	0.998	0.982	1.12E-125	7	Shisa5
AW1120101	1.70E-129	0.802570573	0.99	0.85	5.26E-125	7	AW112010
Zbp1	5.55E-127	1.067907605	0.699	0.337	1.72E-122	7	Zbp1
Bst2	4.99E-126	1.13721908	0.821	0.523	1.55E-121	7	Bst2
H2-K1	4.19E-125	0.653481256	0.996	0.942	1.30E-120	7	H2-K1
Ifi208	3.80E-108	0.973009322	0.705	0.367	1.18E-103	7	Ifi208
Ifi203	1.55E-102	0.96044431	0.721	0.405	4.81E-98	7	Ifi203
Ifi213	9.51E-101	0.835815895	0.574	0.233	2.95E-96	7	Ifi213
Ifi214	2.30E-100	0.661499298	0.318	0.069	7.14E-96	7	Ifi214
Ms4a6b	3.42E-97	0.776905241	0.863	0.655	1.06E-92	7	Ms4a6b
Trim30a	2.53E-95	0.836358254	0.545	0.225	7.86E-91	7	Trim30a
H2-D1	2.27E-92	0.460367745	0.998	0.974	7.05E-88	7	H2-D1
Xaf1	1.06E-91	0.810306417	0.57	0.251	3.30E-87	7	Xaf1
Ifi209	1.44E-90	0.911173032	0.655	0.36	4.48E-86	7	Ifi209
Cmpk2	1.53E-88	0.754242398	0.283	0.063	4.74E-84	7	Cmpk2
Ifi47	2.33E-88	0.786029956	0.836	0.638	7.24E-84	7	Ifi47
Rnf213	1.48E-87	0.822442832	0.503	0.198	4.60E-83	7	Rnf213
Jaml1	1.54E-85	0.809886578	0.499	0.187	4.80E-81	7	Jaml
Tgtp2	2.03E-85	0.89792521	0.582	0.271	6.30E-81	7	Tgtp2
Gbp9	1.32E-83	0.716738081	0.439	0.15	4.09E-79	7	Gbp9
Slfn8	4.97E-83	0.761925998	0.474	0.177	1.54E-78	7	Slfn8
Slfn2	1.14E-81	0.73397303	0.832	0.674	3.54E-77	7	Slfn2
Slfn1	8.58E-80	0.847967069	0.672	0.398	2.66E-75	7	Slfn1
Ctsw	1.84E-74	0.520107462	0.973	0.884	5.72E-70	7	Ctsw
Sp100	1.07E-73	0.665820973	0.844	0.736	3.33E-69	7	Sp100
Ifitm3	1.07E-70	0.77122566	0.27	0.064	3.31E-66	7	Ifitm3
Ltb1	6.32E-69	0.577734966	0.934	0.796	1.96E-64	7	Ltb
Ly6a1	2.57E-68	0.928281341	0.732	0.497	7.98E-64	7	Ly6a
Epsti1	8.10E-68	0.686958831	0.723	0.523	2.51E-63	7	Epsti1
Igtp	1.00E-66	0.830831042	0.565	0.308	3.11E-62	7	Igtp
H2-T22	9.65E-65	0.743620352	0.73	0.561	3.00E-60	7	H2-T22
Ifi206	3.26E-64	0.641123309	0.383	0.141	1.01E-59	7	Ifi206
Nkg7	3.58E-59	0.525925725	0.948	0.613	1.11E-54	7	Nkg7
Btg11	3.79E-59	0.526700914	0.94	0.866	1.18E-54	7	Btg1
Trafd1	3.19E-57	0.674765715	0.43	0.193	9.91E-53	7	Trafd1
Parp14	2.17E-55	0.62243748	0.374	0.148	6.74E-51	7	Parp14
Tgtp1	5.37E-55	0.749300349	0.372	0.147	1.67E-50	7	Tgtp1
Mndal	5.72E-55	0.705191093	0.568	0.341	1.78E-50	7	Mndal
Dusp1	5.79E-53	0.606582341	0.948	0.863	1.80E-48	7	Dusp1
Rgs1	7.64E-53	0.735509712	0.784	0.542	2.37E-48	7	Rgs1
Herc6	3.95E-50	0.617343378	0.353	0.145	1.23E-45	7	Herc6
Irgm1	1.01E-49	0.62438154	0.466	0.239	3.14E-45	7	Irgm1
Gbp7	4.87E-49	0.673137117	0.514	0.294	1.51E-44	7	Gbp7
Samhd1	1.68E-47	0.798092009	0.551	0.341	5.20E-43	7	Samhd1
Ifi35	2.08E-47	0.681682855	0.559	0.363	6.46E-43	7	Ifi35
Xcl1	1.63E-46	0.577078196	0.701	0.417	5.05E-42	7	Xcl1
Cd7	3.19E-43	0.482266542	0.879	0.68	9.90E-39	7	Cd7
Junb1	1.26E-42	0.429873567	0.967	0.926	3.91E-38	7	Junb
Lgals3bp1	3.74E-42	0.612573492	0.595	0.431	1.16E-37	7	Lgals3bp
H2-Q4	6.66E-40	0.529969948	0.701	0.556	2.07E-35	7	H2-Q4
Fgl2	3.64E-39	0.522276345	0.545	0.305	1.13E-34	7	Fgl2
Gimap31	5.98E-37	0.449787342	0.74	0.51	1.86E-32	7	Gimap3
Samd9l	1.87E-36	0.548752905	0.349	0.165	5.82E-32	7	Samd9l
Lgals9	1.93E-36	0.51145328	0.738	0.665	5.99E-32	7	Lgals9
Tsc22d3	1.02E-35	0.532169666	0.559	0.322	3.16E-31	7	Tsc22d3
H2-Q7	2.08E-35	0.514219327	0.669	0.476	6.47E-31	7	H2-Q7
Dennd4a	4.49E-35	0.491377196	0.592	0.369	1.39E-30	7	Dennd4a
Gm4070	6.17E-35	0.417222406	0.256	0.096	1.91E-30	7	Gm4070
Gzmb	1.51E-34	0.78319601	0.559	0.331	4.69E-30	7	Gzmb
Ddx58	1.01E-33	0.534233619	0.414	0.234	3.13E-29	7	Ddx58
H2-Q6	1.45E-33	0.487891091	0.491	0.28	4.50E-29	7	H2-Q6
Apobec3	1.03E-32	0.45212259	0.696	0.582	3.21E-28	7	Apobec3
Ifngr1	1.15E-32	0.495674118	0.686	0.49	3.57E-28	7	Ifngr1
Parp9	2.83E-30	0.555437428	0.335	0.176	8.78E-26	7	Parp9
Phf11b1	4.99E-30	0.699564688	0.48	0.337	1.55E-25	7	Phf11b
1600014C10Rik	9.53E-29	0.498636151	0.378	0.212	2.96E-24	7	1600014C10Rik
Klf6	1.80E-28	0.495684266	0.736	0.627	5.60E-24	7	Klf6
Fos	2.00E-28	0.471812823	0.78	0.629	6.20E-24	7	Fos
Ly6c2	1.00E-26	0.743986945	0.566	0.386	3.11E-22	7	Ly6c2
Dtx3l	4.12E-26	0.482493704	0.341	0.191	1.28E-21	7	Dtx3l
Gbp4	7.71E-25	0.539661885	0.351	0.203	2.39E-20	7	Gbp4
Pml	2.79E-24	0.434818702	0.287	0.148	8.65E-20	7	Pml
Eif2ak2	1.03E-23	0.433552927	0.256	0.126	3.21E-19	7	Eif2ak2
Klrk1	1.28E-23	0.482630823	0.503	0.304	3.97E-19	7	Klrk1
Trim12c	1.96E-23	0.468111023	0.376	0.236	6.10E-19	7	Trim12c
Bhlhe40	2.19E-23	0.455646659	0.422	0.259	6.80E-19	7	Bhlhe40
Cxcr6	6.79E-23	0.44784499	0.73	0.674	2.11E-18	7	Cxcr6
Gbp2	8.64E-22	0.525285704	0.339	0.202	2.68E-17	7	Gbp2
Daxx	5.17E-21	0.540863349	0.372	0.248	1.61E-16	7	Daxx
Cd691	5.58E-21	0.536102017	0.541	0.397	1.73E-16	7	Cd69
Tnfaip3	1.98E-20	0.425639617	0.634	0.512	6.16E-16	7	Tnfaip3
Gm19585	3.23E-19	0.403473624	0.484	0.345	1.00E-14	7	Gm19585
Ctla2a	1.02E-18	0.453922403	0.455	0.302	3.16E-14	7	Ctla2a
H2-T23	1.89E-18	0.460535937	0.507	0.413	5.87E-14	7	H2-T23
Oas1a	1.49E-17	0.482995799	0.268	0.155	4.63E-13	7	Oas1a
Tap1	7.72E-16	0.410471491	0.466	0.388	2.40E-11	7	Tap1
Clec2d	3.74E-15	0.406187877	0.466	0.357	1.16E-10	7	Clec2d
Irf9	7.28E-15	0.403651137	0.351	0.248	2.26E-10	7	Irf9
Klrc1	1.45E-14	0.459985673	0.281	0.156	4.51E-10	7	Klrc1
AY036118	3.74E-11	0.421572693	0.811	0.815	1.16E-06	7	AY036118
Klrd1	0	0.937444943	0.811	0.332	0	8	Klrd1
Rgs11	0	0.93008487	0.818	0.477	0	8	Rgs1
Xcl11	0	0.902887924	0.778	0.329	0	8	Xcl1
Cd71	0	0.897921788	0.959	0.611	0	8	Cd7
Dusp11	0	0.858672443	0.969	0.838	0	8	Dusp1
Klrb1c	0	0.826787952	0.814	0.367	0	8	Klrb1c
Ifngr11	0	0.818712711	0.777	0.418	0	8	Ifngr1
Nkg71	0	0.816578626	0.99	0.524	0	8	Nkg7
H2-K11	0	0.654644944	0.998	0.929	0	8	H2-K1
AW1120102	0	0.647716272	0.993	0.817	0	8	AW112010
Ctsw1	0	0.558511755	0.977	0.863	0	8	Ctsw
H2-D11	0	0.474996903	0.999	0.968	0	8	H2-D1
Fgl21	1.33E-300	0.743685998	0.608	0.231	4.13E-296	8	Fgl2
Zfp36l2	2.52E-277	0.608218013	0.934	0.804	7.82E-273	8	Zfp36l2
Il2rb	1.83E-275	0.621619474	0.89	0.695	5.70E-271	8	Il2rb
Klrk11	1.94E-274	0.837564723	0.598	0.23	6.02E-270	8	Klrk1
Ltb2	6.64E-273	0.613000733	0.928	0.766	2.06E-268	8	Ltb
Tsc22d31	3.57E-268	0.693868171	0.617	0.25	1.11E-263	8	Tsc22d3
Ms4a4b1	8.89E-260	0.535956102	0.926	0.656	2.76E-255	8	Ms4a4b
Gimap32	2.77E-254	0.658234444	0.769	0.449	8.61E-250	8	Gimap3
Gzmb1	9.24E-249	0.702124497	0.631	0.258	2.87E-244	8	Gzmb
Junb2	7.28E-242	0.530131654	0.979	0.913	2.26E-237	8	Junb
Hcst	3.15E-214	0.477452505	0.938	0.869	9.77E-210	8	Hcst
Btg12	2.19E-204	0.485208318	0.944	0.848	6.80E-200	8	Btg1
Dennd4a1	2.58E-204	0.645906899	0.602	0.314	8.00E-200	8	Dennd4a
Txnip	1.59E-197	0.626063007	0.669	0.399	4.95E-193	8	Txnip
Fos1	2.48E-195	0.690191125	0.813	0.585	7.69E-191	8	Fos
Il7r1	9.97E-173	0.501736574	0.91	0.807	3.10E-168	8	Il7r
Dusp2	4.13E-168	0.481921206	0.921	0.849	1.28E-163	8	Dusp2
Klrc2	9.99E-168	0.583271209	0.389	0.141	3.10E-163	8	Klrc2
Klf61	4.81E-167	0.609894786	0.767	0.593	1.49E-162	8	Klf6
Ctla2a1	1.21E-166	0.614715809	0.512	0.25	3.76E-162	8	Ctla2a
H2-Q61	4.22E-164	0.547448142	0.494	0.231	1.31E-159	8	H2-Q6
H2-Q71	4.89E-151	0.529326064	0.659	0.435	1.52E-146	8	H2-Q7
Ifitm10	1.30E-147	0.480750547	0.56	0.295	4.04E-143	8	Ifitm10
Il12rb2	2.88E-144	0.486411461	0.363	0.142	8.94E-140	8	Il12rb2
Ctsd	5.68E-143	0.400612108	0.881	0.831	1.76E-138	8	Ctsd
Tnfaip31	7.32E-140	0.554863865	0.67	0.473	2.27E-135	8	Tnfaip3
Gimap41	1.24E-133	0.470784642	0.812	0.702	3.86E-129	8	Gimap4
Cxcr3	2.13E-133	0.48439286	0.604	0.368	6.62E-129	8	Cxcr3
Efhd2	3.10E-132	0.448522836	0.737	0.615	9.63E-128	8	Efhd2
Gimap61	9.34E-131	0.468690601	0.775	0.642	2.90E-126	8	Gimap6
Zyx	4.11E-119	0.423168392	0.773	0.676	1.28E-114	8	Zyx
Ypel3	5.42E-119	0.435565132	0.739	0.621	1.68E-114	8	Ypel3
Fasl	3.78E-118	0.462827944	0.356	0.152	1.17E-113	8	Fasl
Styk1	3.96E-116	0.43819174	0.294	0.108	1.23E-111	8	Styk1
Mbnl1	1.25E-108	0.406833071	0.762	0.714	3.87E-104	8	Mbnl1
Klra9	2.90E-106	0.616846577	0.367	0.165	9.01E-102	8	Klra9
Klrc11	2.84E-105	0.611394992	0.304	0.121	8.83E-101	8	Klrc1
Slamf7	8.55E-103	0.415241145	0.376	0.179	2.65E-98	8	Slamf7
H2-Q41	9.46E-103	0.445217415	0.66	0.534	2.94E-98	8	H2-Q4
Ahnak	1.11E-102	0.450274226	0.599	0.422	3.45E-98	8	Ahnak
Ly6c21	3.92E-99	0.463200608	0.575	0.342	1.22E-94	8	Ly6c2
Klre1	9.05E-96	0.492897996	0.292	0.119	2.81E-91	8	Klre1
Vps37b	1.59E-91	0.492610628	0.662	0.568	4.94E-87	8	Vps37b
Gem	2.23E-91	0.52041912	0.483	0.309	6.92E-87	8	Gem
Gm42418	1.99E-89	0.466451219	0.996	0.995	6.18E-85	8	Gm42418
Ifng	2.30E-85	0.466167546	0.38	0.198	7.13E-81	8	Ifng
Bhlhe401	1.21E-79	0.451223472	0.395	0.23	3.77E-75	8	Bhlhe40
Adgre5	3.22E-78	0.431046149	0.555	0.433	1.00E-73	8	Adgre5
Cd692	2.07E-71	0.411635367	0.524	0.369	6.41E-67	8	Cd69
Zfp36	4.33E-70	0.403192773	0.848	0.827	1.35E-65	8	Zfp36
Rgs2	7.48E-59	0.445948539	0.551	0.457	2.32E-54	8	Rgs2
Klf2	2.04E-35	0.401484347	0.551	0.481	6.33E-31	8	Klf2
Ccl5	0	3.04475949	0.819	0.133	0	9	Ccl5
Gzma	0	2.783790288	0.627	0.055	0	9	Gzma
Ifitm2	0	1.500528433	0.312	0.025	0	9	Ifitm2
Fcer1g	0	1.496688512	0.795	0.206	0	9	Fcer1g
Ly6c22	1.09E-307	1.310913922	0.914	0.351	3.38E-303	9	Ly6c2
S100a6	9.26E-246	1.04104459	0.984	0.715	2.88E-241	9	S100a6
Klf21	3.09E-215	1.122228696	0.883	0.465	9.59E-211	9	Klf2
S100a41	6.39E-201	1.018426211	0.665	0.24	1.98E-196	9	S100a4
Nkg72	1.25E-199	0.812941142	0.993	0.6	3.90E-195	9	Nkg7
Kcnj8	4.82E-195	0.578569892	0.3	0.041	1.50E-190	9	Kcnj8
Cd72	4.68E-189	0.790130175	0.986	0.666	1.45E-184	9	Cd7
Klrk12	2.48E-184	0.900797447	0.748	0.277	7.70E-180	9	Klrk1
Klre11	1.71E-183	0.866071381	0.506	0.129	5.31E-179	9	Klre1
Klra5	4.47E-172	0.789529256	0.377	0.073	1.39E-167	9	Klra5
Crip11	1.97E-168	0.811490756	0.957	0.798	6.11E-164	9	Crip1
Tsc22d32	5.35E-167	0.85520307	0.731	0.3	1.66E-162	9	Tsc22d3
Emp32	1.10E-162	0.772476956	0.864	0.549	3.43E-158	9	Emp3
Ahnak1	7.14E-159	0.904881529	0.774	0.436	2.22E-154	9	Ahnak
Ifng1	1.14E-154	0.878640125	0.59	0.21	3.55E-150	9	Ifng
Klra91	2.80E-152	0.819740562	0.57	0.181	8.71E-148	9	Klra9
Ifitm31	2.96E-145	1.186121164	0.294	0.056	9.20E-141	9	Ifitm3
Gzmb2	8.70E-139	0.675669017	0.752	0.308	2.70E-134	9	Gzmb
Klrc12	1.69E-127	0.841531088	0.459	0.138	5.26E-123	9	Klrc1
Vim3	8.54E-126	0.624795637	0.953	0.725	2.65E-121	9	Vim
Ifngr12	6.54E-125	0.67520275	0.821	0.473	2.03E-120	9	Ifngr1
Hcst1	2.34E-112	0.51466656	0.958	0.879	7.28E-108	9	Hcst
Glipr2	7.08E-111	0.636148981	0.386	0.122	2.20E-106	9	Glipr2
Klrd11	7.42E-107	0.571971579	0.804	0.411	2.30E-102	9	Klrd1
Selplg	4.15E-104	0.51546737	0.931	0.865	1.29E-99	9	Selplg
Fos2	9.08E-104	0.857711042	0.853	0.619	2.82E-99	9	Fos
Itga1	1.39E-103	0.498627054	0.354	0.1	4.32E-99	9	Itga1
Sidt1	1.76E-102	0.575257809	0.357	0.11	5.47E-98	9	Sidt1
Klrc21	8.97E-99	0.642347519	0.472	0.175	2.79E-94	9	Klrc2
Ctsw2	1.90E-91	0.450661821	0.977	0.881	5.90E-87	9	Ctsw
Cd693	1.69E-90	0.754838264	0.665	0.383	5.24E-86	9	Cd69
Myo1f	2.16E-90	0.571967892	0.504	0.219	6.70E-86	9	Myo1f
Txnip1	6.53E-88	0.595337922	0.715	0.439	2.03E-83	9	Txnip
Xcl12	1.02E-87	0.581214293	0.742	0.405	3.16E-83	9	Xcl1
Rgs12	4.39E-86	0.769472512	0.79	0.535	1.36E-81	9	Rgs1
Ms4a4b2	3.25E-79	0.447489749	0.923	0.7	1.01E-74	9	Ms4a4b
Klf62	6.39E-77	0.684683096	0.798	0.619	1.98E-72	9	Klf6
AW1120103	2.52E-76	0.405170241	0.988	0.846	7.82E-72	9	AW112010
Fgl22	6.27E-73	0.500538686	0.583	0.294	1.95E-68	9	Fgl2
Ifitm101	3.86E-70	0.531554878	0.602	0.335	1.20E-65	9	Ifitm10
Zyx1	2.85E-69	0.45990399	0.832	0.687	8.85E-65	9	Zyx
Hopx	4.41E-69	0.532491155	0.449	0.207	1.37E-64	9	Hopx
Styk11	4.47E-69	0.46586823	0.358	0.133	1.39E-64	9	Styk1
Hsd11b1	2.19E-65	0.525611106	0.427	0.2	6.80E-61	9	Hsd11b1
Anxa21	5.73E-65	0.49404232	0.752	0.544	1.78E-60	9	Anxa2
Dusp12	2.53E-64	0.508933005	0.932	0.862	7.86E-60	9	Dusp1
Efhd21	1.11E-62	0.490443191	0.764	0.633	3.45E-58	9	Efhd2
Itgae	1.72E-62	0.575832436	0.591	0.363	5.35E-58	9	Itgae
Neurl3	4.26E-60	0.456323035	0.279	0.097	1.32E-55	9	Neurl3
Il7r2	9.79E-60	0.412300873	0.928	0.823	3.04E-55	9	Il7r
Itgb1	3.08E-58	0.600769169	0.519	0.318	9.57E-54	9	Itgb1
Ostf1	4.84E-57	0.493547989	0.689	0.576	1.50E-52	9	Ostf1
Sytl3	5.71E-53	0.409068089	0.262	0.095	1.77E-48	9	Sytl3
Klf3	2.01E-52	0.470510189	0.326	0.138	6.26E-48	9	Klf3
Ier2	2.27E-52	0.469137255	0.846	0.791	7.06E-48	9	Ier2
Serpinb6b	2.14E-50	0.533872095	0.469	0.279	6.66E-46	9	Serpinb6b
Zfp36l21	3.02E-50	0.410044003	0.896	0.828	9.39E-46	9	Zfp36l2
Anxa6	4.18E-48	0.453662667	0.716	0.618	1.30E-43	9	Anxa6
Cd48	1.01E-47	0.497703872	0.617	0.481	3.13E-43	9	Cd48
Gm2682	8.35E-43	0.463064208	0.464	0.28	2.59E-38	9	Gm2682
Rasgrp2	5.87E-41	0.511463265	0.419	0.258	1.82E-36	9	Rasgrp2
Pglyrp1	2.33E-40	0.470995021	0.605	0.461	7.23E-36	9	Pglyrp1
Jaml2	3.15E-38	0.414005502	0.363	0.189	9.77E-34	9	Jaml
Serpinb9	1.80E-37	0.412896058	0.28	0.134	5.57E-33	9	Serpinb9
Card19	6.29E-37	0.405376479	0.337	0.181	1.95E-32	9	Card19
Ripor2	8.40E-34	0.438016825	0.432	0.28	2.61E-29	9	Ripor2
Arl4c	1.23E-33	0.440862651	0.554	0.438	3.82E-29	9	Arl4c
Gm424181	1.55E-30	0.423897454	0.996	0.995	4.82E-26	9	Gm42418
Pea15a	8.31E-30	0.406509097	0.411	0.269	2.58E-25	9	Pea15a
Gem1	1.74E-26	0.450677754	0.475	0.338	5.41E-22	9	Gem
Jun	1.11E-09	0.431413634	0.575	0.56	3.43E-05	9	Jun
Lars2	3.91E-09	0.40936242	0.801	0.818	0.000121395	9	Lars2
Gzmb3	2.39E-218	0.988964841	0.767	0.297	7.44E-214	10	Gzmb
Nkg73	3.90E-162	0.629640527	0.996	0.591	1.21E-157	10	Nkg7
Il2rb1	2.69E-134	0.561363683	0.929	0.719	8.35E-130	10	Il2rb
Klrd12	2.41E-101	0.494779808	0.782	0.405	7.49E-97	10	Klrd1
Klrb1c1	7.98E-98	0.422807357	0.814	0.432	2.48E-93	10	Klrb1c
Ly6c23	7.08E-95	0.618341363	0.684	0.364	2.20E-90	10	Ly6c2
Efhd22	1.08E-93	0.440705649	0.851	0.621	3.34E-89	10	Efhd2
Ccnd3	5.94E-79	0.40847953	0.887	0.76	1.84E-74	10	Ccnd3
Klra92	3.11E-77	0.594679242	0.436	0.187	9.66E-73	10	Klra9
Crip12	8.16E-68	0.412396291	0.927	0.798	2.53E-63	10	Crip1
Fcer1g1	1.39E-53	0.491560951	0.451	0.23	4.30E-49	10	Fcer1g
