# Supplementary material for: Thymic iNKT single cell analyses unmask the common developmental program of mouse innate T cells
Source: Nat Commun. 2020 Dec 7;11:6238. doi: 10.1038/s41467-020-20073-8 (PMC7721697; doi:10.1038/s41467-020-20073-8)
Supplement: Supplementary file 5 — Supplementary Data 2 [file 41467_2020_20073_MOESM5_ESM.csv]

Supplementary Data II. List of differentially regulated genes in C57BL/6 vs Hivep3-/- iNKT cells per cluster.									A Bonferroni correction was implemented to account for multiple comparisons.
	Gene	p_val	avg_logFC	pct.1	pct.2	p_val_adj	Seurat_Cluster
1	Xist	1.08E-120	1.738760593	0.553	0	3.35E-116	0
2	Hdac7	1.88E-32	-0.387122719	0.239	0.614	5.83E-28	0
3	Ubash3b	6.85E-26	-0.355750962	0.049	0.3	2.13E-21	0
4	Trbc2	5.42E-25	-0.460533679	0.819	0.969	1.68E-20	0
5	Cd52	5.48E-24	0.833572114	0.668	0.461	1.70E-19	0
6	Ikzf2	2.98E-22	-0.292509633	0.406	0.747	9.26E-18	0
7	Cd247	3.45E-22	-0.370802239	0.435	0.749	1.07E-17	0
8	Lrmp	5.19E-22	-0.396626597	0.503	0.746	1.61E-17	0
9	Als2	2.27E-21	-0.459053617	0.282	0.55	7.06E-17	0
10	Ddx3y	4.63E-21	-0.371245081	0.066	0.285	1.44E-16	0
11	Gm8797	2.34E-20	-0.280986105	0.841	0.955	7.26E-16	0
12	Ptpn7	2.83E-20	-0.308645649	0.404	0.693	8.78E-16	0
13	Gimap1	4.18E-20	-0.312523333	0.371	0.686	1.30E-15	0
14	Hivep3	5.16E-20	-0.513468227	0.579	0.803	1.60E-15	0
15	H2-T23	7.10E-20	-0.357665335	0.208	0.481	2.21E-15	0
16	Crtam	6.85E-19	-0.454958315	0.089	0.302	2.13E-14	0
17	Ikzf3	1.79E-18	-0.331936704	0.348	0.671	5.54E-14	0
18	Hypk	3.12E-18	-0.262809271	0.231	0.479	9.68E-14	0
19	Hmgn2	3.43E-18	-0.328756272	0.678	0.876	1.07E-13	0
20	Atp5k	3.97E-18	-0.323257124	0.592	0.837	1.23E-13	0
21	Trac	6.55E-18	-0.332437871	0.437	0.701	2.03E-13	0
22	Ier2	8.01E-18	-0.33994957	0.627	0.835	2.49E-13	0
23	Wdr26	1.29E-16	-0.309937207	0.274	0.514	4.01E-12	0
24	Inpp5b	1.93E-16	-0.314957804	0.252	0.486	6.00E-12	0
25	Vasp	1.96E-16	-0.292971989	0.509	0.749	6.10E-12	0
26	Rinl	7.39E-16	-0.287439352	0.39	0.646	2.29E-11	0
27	Ccnd2	1.74E-15	-0.388657045	0.571	0.74	5.40E-11	0
28	Elk3	1.96E-15	-0.344810019	0.369	0.616	6.08E-11	0
29	Mapk11	3.88E-15	-0.274399955	0.144	0.351	1.21E-10	0
30	Mcm6	4.95E-15	-0.365180788	0.499	0.714	1.54E-10	0
31	Cldn10	5.18E-15	-0.374071601	0.313	0.57	1.61E-10	0
32	Nfatc1	5.33E-15	-0.318586085	0.47	0.73	1.66E-10	0
33	Adora2a	9.29E-15	-0.310993165	0.186	0.398	2.88E-10	0
34	Cbx3	1.48E-14	-0.280105754	0.398	0.626	4.58E-10	0
35	Ccdc85b	1.55E-14	-0.265101383	0.167	0.379	4.80E-10	0
36	Zdhhc20	1.82E-14	-0.285790571	0.48	0.739	5.64E-10	0
37	Vamp1	3.39E-14	-0.280119165	0.074	0.245	1.05E-09	0
38	Anxa2	3.66E-14	-0.481981985	0.256	0.455	1.14E-09	0
39	Tagap	3.78E-14	-0.287367371	0.115	0.314	1.17E-09	0
40	Pitpnm2	4.72E-14	-0.261665838	0.214	0.44	1.46E-09	0
41	Trbc1	7.10E-14	-0.42418349	0.431	0.641	2.20E-09	0
42	Dgka	1.33E-13	-0.250804361	0.439	0.688	4.12E-09	0
43	Selplg	1.78E-13	-0.280606207	0.39	0.606	5.53E-09	0
44	Ifi209	1.91E-13	-0.264503726	0.146	0.345	5.94E-09	0
45	Zbtb16	2.81E-13	0.4871489	0.322	0.162	8.72E-09	0
46	Nr1h2	2.85E-13	-0.257379154	0.256	0.467	8.85E-09	0
47	Slc1a5	5.81E-13	-0.304028524	0.532	0.758	1.81E-08	0
48	Pcbp2	5.99E-13	-0.271456264	0.633	0.837	1.86E-08	0
49	Stap1	2.36E-12	-0.250792191	0.305	0.523	7.33E-08	0
50	Nr4a1	8.63E-12	-0.432579217	0.214	0.421	2.68E-07	0
51	Plac8	1.13E-11	0.462333569	0.272	0.129	3.52E-07	0
52	Id3	1.35E-11	-0.341452956	0.748	0.863	4.19E-07	0
53	H2-D1	1.67E-11	-0.252682701	0.565	0.759	5.18E-07	0
54	Ubtf	5.29E-11	-0.260742418	0.239	0.42	1.64E-06	0
55	Klhdc2	2.56E-10	-0.278871295	0.425	0.597	7.96E-06	0
56	Mcm2	1.07E-09	-0.287315732	0.282	0.442	3.33E-05	0
57	Cd160	1.17E-09	-0.25870072	0.134	0.288	3.62E-05	0
58	Dusp1	3.06E-09	0.523623841	0.47	0.353	9.49E-05	0
59	2610204G07Rik	1.84E-08	-0.259854493	0.165	0.314	0.000571061	0
60	Drosha	5.10E-08	0.327007345	0.266	0.152	0.001583311	0
61	Ccr9	1.11E-07	0.27437144	0.256	0.133	0.003445769	0
62	Id2	1.20E-07	0.436405647	0.221	0.119	0.003723424	0
63	Egr1	3.99E-07	-0.268850361	0.499	0.651	0.012400363	0
64	Egr2	9.12E-07	-0.271468125	0.435	0.574	0.028305206	0
65	Il2rb	1.01E-05	-0.266328934	0.266	0.369	0.31363538	0
66	Xist	3.06E-128	1.68552207	0.766	0	9.52E-124	1
67	Ccr9	9.27E-80	1.217383066	0.57	0.018	2.88E-75	1
68	Lmo4	2.06E-46	1.34512362	0.494	0.06	6.40E-42	1
69	Drosha	3.53E-45	1.21157933	0.684	0.192	1.10E-40	1
70	Inpp4b	9.22E-45	0.810026336	0.639	0.135	2.86E-40	1
71	Anxa2	4.16E-37	-0.923990231	0.639	0.968	1.29E-32	1
72	Ikzf2	5.75E-35	-0.856278833	0.449	0.928	1.78E-30	1
73	Klhdc2	3.85E-34	-0.988652619	0.62	0.905	1.19E-29	1
74	Anxa6	8.44E-30	-0.669302787	0.525	0.899	2.62E-25	1
75	Ckb	1.09E-29	0.69445421	0.468	0.104	3.38E-25	1
76	AC163354.1	1.95E-29	0.449209622	0.196	0.002	6.06E-25	1
77	Ms4a4b	2.78E-28	-0.902230011	0.658	0.919	8.64E-24	1
78	Moxd1	4.08E-26	0.4221435	0.222	0.012	1.27E-21	1
79	Il2rb	1.68E-25	-0.707287443	0.671	0.939	5.23E-21	1
80	Klrb1a	1.16E-24	-0.894308841	0.158	0.616	3.59E-20	1
81	Adh1	4.13E-24	0.608327406	0.285	0.038	1.28E-19	1
82	Selplg	6.72E-24	-0.534245385	0.835	0.972	2.09E-19	1
83	Il13	9.38E-24	0.49048676	0.222	0.017	2.91E-19	1
84	Ubash3b	1.82E-23	-0.579279819	0.316	0.748	5.66E-19	1
85	Lgals1	4.16E-23	-0.794601419	0.759	0.916	1.29E-18	1
86	Cd247	1.13E-22	-0.615636017	0.703	0.919	3.52E-18	1
87	Itgb7	5.85E-22	-0.599486721	0.43	0.786	1.82E-17	1
88	Crip1	6.52E-22	-0.655416592	0.772	0.948	2.02E-17	1
89	Emb	1.22E-21	-0.576674853	0.437	0.799	3.77E-17	1
90	Dusp1	5.20E-21	1.310118644	0.741	0.462	1.61E-16	1
91	Zbtb16	3.84E-20	0.682972857	0.797	0.581	1.19E-15	1
92	Esyt1	8.43E-19	-0.497296106	0.411	0.782	2.62E-14	1
93	Tubb2a	8.85E-19	0.604105972	0.329	0.08	2.75E-14	1
94	Smtn	9.25E-19	0.486211594	0.234	0.034	2.87E-14	1
95	Ntrk3	1.11E-18	0.302953396	0.266	0.048	3.43E-14	1
96	Lrmp	1.31E-18	-0.508320922	0.595	0.869	4.08E-14	1
97	Tcf7	1.64E-18	-0.497811583	0.348	0.745	5.09E-14	1
98	Cd9	4.03E-18	-0.512624433	0.519	0.817	1.25E-13	1
99	H2-T23	4.31E-18	-0.524076353	0.329	0.717	1.34E-13	1
100	Samhd1	5.67E-18	-0.533972519	0.209	0.611	1.76E-13	1
101	Lztfl1	5.76E-18	0.625681028	0.487	0.203	1.79E-13	1
102	Ctsw	5.86E-18	-0.498323092	0.842	0.98	1.82E-13	1
103	Smap1	8.26E-18	-0.492994378	0.196	0.587	2.57E-13	1
104	Dgka	1.07E-17	-0.491867319	0.468	0.803	3.33E-13	1
105	Vasp	1.34E-17	-0.453538753	0.778	0.935	4.16E-13	1
106	H19	1.95E-17	0.65051238	0.177	0.017	6.07E-13	1
107	Rasa3	3.37E-17	-0.512903781	0.12	0.496	1.05E-12	1
108	Cd4	5.56E-17	0.308882342	0.234	0.038	1.73E-12	1
109	Hdac7	3.54E-16	-0.438445742	0.222	0.605	1.10E-11	1
110	Klra1	3.98E-16	-0.576451704	0.494	0.859	1.24E-11	1
111	Il4	7.64E-16	0.485230032	0.399	0.131	2.37E-11	1
112	Ldhb	7.81E-16	0.553024411	0.703	0.438	2.42E-11	1
113	Atp1b3	8.90E-16	-0.483739275	0.671	0.873	2.77E-11	1
114	Klf2	1.02E-15	-0.52289742	0.481	0.808	3.15E-11	1
115	Cap2	1.17E-15	0.491180402	0.525	0.235	3.63E-11	1
116	S100a4	1.65E-15	-1.082867976	0.222	0.553	5.12E-11	1
117	Icos	2.48E-15	0.64716695	0.639	0.384	7.69E-11	1
118	Ifi203	2.82E-15	-0.490622238	0.348	0.714	8.77E-11	1
119	Rsrp1	4.38E-15	-0.40702785	0.785	0.934	1.36E-10	1
120	Adk	1.08E-14	-0.498498533	0.392	0.711	3.37E-10	1
121	S1pr1	1.69E-14	-0.393908659	0.063	0.396	5.26E-10	1
122	Mndal	2.02E-14	-0.439679541	0.316	0.664	6.28E-10	1
123	Tbc1d10c	5.81E-14	-0.330222625	0.646	0.866	1.80E-09	1
124	Pdcd1	1.32E-13	0.466514392	0.892	0.697	4.11E-09	1
125	Bcl2a1d	1.91E-13	0.301730424	0.241	0.054	5.94E-09	1
126	Emp3	2.96E-13	-0.444857758	0.601	0.836	9.18E-09	1
127	Gimap1	6.59E-13	-0.392729647	0.513	0.768	2.05E-08	1
128	Myo1f	1.01E-12	-0.385399808	0.215	0.55	3.13E-08	1
129	Cd40lg	1.35E-12	0.474389847	0.557	0.289	4.19E-08	1
130	Jaml	1.55E-12	-0.421313598	0.089	0.39	4.80E-08	1
131	Ddx3y	2.40E-12	-0.314825892	0.07	0.364	7.44E-08	1
132	Nebl	2.85E-12	-0.399688356	0.076	0.367	8.85E-08	1
133	Cx3cr1	3.48E-12	-0.357023555	0.051	0.335	1.08E-07	1
134	Slc29a1	4.15E-12	0.739850726	0.728	0.527	1.29E-07	1
135	Fcer1g	5.74E-12	-0.599182622	0.551	0.773	1.78E-07	1
136	Rcsd1	6.31E-12	-0.339765473	0.354	0.69	1.96E-07	1
137	Gimap4	6.53E-12	-0.372191518	0.576	0.868	2.03E-07	1
138	Cldnd1	6.63E-12	-0.454528455	0.316	0.593	2.06E-07	1
139	Satb1	6.71E-12	0.618488578	0.614	0.429	2.08E-07	1
140	Runx3	1.03E-11	-0.375106503	0.171	0.493	3.21E-07	1
141	Eif2s3y	1.10E-11	-0.336367576	0.076	0.358	3.41E-07	1
142	Cd74	1.59E-11	0.463488352	0.146	0.022	4.94E-07	1
143	Trbc2	1.63E-11	-0.448264402	0.829	0.954	5.07E-07	1
144	Agpat5	1.76E-11	-0.3345164	0.222	0.525	5.46E-07	1
145	Cited2	1.98E-11	0.471467592	0.703	0.531	6.14E-07	1
146	Foxp1	1.99E-11	-0.334293114	0.234	0.562	6.19E-07	1
147	Cdc25b	2.59E-11	-0.34167695	0.184	0.502	8.04E-07	1
148	Idh2	6.12E-11	0.270289148	0.234	0.068	1.90E-06	1
149	Bin1	8.22E-11	-0.323408705	0.196	0.49	2.55E-06	1
150	Tceal3	1.00E-10	0.272804033	0.139	0.022	3.12E-06	1
151	Scimp	1.09E-10	-0.336356912	0.12	0.399	3.37E-06	1
152	Ilk	1.10E-10	-0.333875384	0.475	0.75	3.41E-06	1
153	Fli1	1.12E-10	-0.320610354	0.158	0.458	3.49E-06	1
154	Arhgef1	1.13E-10	-0.342087309	0.747	0.877	3.52E-06	1
155	Actn1	1.60E-10	-0.340596159	0.209	0.513	4.96E-06	1
156	Trib2	1.63E-10	-0.286098937	0.044	0.284	5.08E-06	1
157	Smad7	2.00E-10	-0.264846043	0.063	0.324	6.22E-06	1
158	Hvcn1	2.64E-10	-0.328629957	0.203	0.495	8.20E-06	1
159	Cd7	3.46E-10	-0.823729357	0.424	0.653	1.07E-05	1
160	Nsg2	3.55E-10	-0.314559978	0.418	0.719	1.10E-05	1
161	Htra3	3.58E-10	-0.543700534	0.146	0.415	1.11E-05	1
162	Cbx3	4.20E-10	-0.285960835	0.367	0.661	1.30E-05	1
163	Gramd1a	4.91E-10	-0.383104643	0.709	0.857	1.52E-05	1
164	Rasgrp2	4.98E-10	-0.407351009	0.177	0.45	1.55E-05	1
165	Egln3	6.05E-10	-0.278683186	0.101	0.361	1.88E-05	1
166	Perp	6.19E-10	0.370748549	0.222	0.066	1.92E-05	1
167	Slfn2	6.31E-10	-0.37018548	0.424	0.704	1.96E-05	1
168	Tnni1	8.18E-10	-0.54772825	0.285	0.553	2.54E-05	1
169	Tsc22d1	8.53E-10	-0.447844275	0.19	0.464	2.65E-05	1
170	Mcm6	8.82E-10	-0.394893187	0.532	0.748	2.74E-05	1
171	Serinc3	8.83E-10	-0.337454444	0.335	0.607	2.74E-05	1
172	Ahr	8.95E-10	-0.288363663	0.057	0.296	2.78E-05	1
173	Myh9	9.52E-10	-0.326123834	0.842	0.954	2.96E-05	1
174	Lsp1	1.05E-09	-0.304702204	0.728	0.935	3.25E-05	1
175	Als2	1.06E-09	-0.444145242	0.114	0.352	3.29E-05	1
176	Gm42031	1.08E-09	-0.30076104	0.076	0.323	3.36E-05	1
177	Cd48	1.18E-09	-0.397643607	0.494	0.707	3.66E-05	1
178	Rgs10	1.40E-09	0.409584297	0.816	0.702	4.36E-05	1
179	Pitpnc1	1.66E-09	-0.260041792	0.291	0.608	5.15E-05	1
180	Add3	1.80E-09	-0.318942594	0.316	0.587	5.58E-05	1
181	Ahnak	2.06E-09	-0.298010546	0.222	0.513	6.40E-05	1
182	Pcbp2	2.16E-09	-0.279191345	0.753	0.919	6.71E-05	1
183	Coro2a	2.61E-09	-0.314469795	0.165	0.419	8.11E-05	1
184	Ugcg	2.66E-09	0.293242156	0.342	0.154	8.25E-05	1
185	Fut8	3.17E-09	-0.282548548	0.209	0.484	9.86E-05	1
186	Grk6	3.44E-09	-0.27835516	0.171	0.436	0.000106894	1
187	Mical1	3.44E-09	-0.279543711	0.184	0.45	0.000106965	1
188	Fmnl1	4.25E-09	-0.31961373	0.418	0.687	0.000131893	1
189	Slc14a1	4.84E-09	-0.271241752	0.139	0.384	0.000150317	1
190	Sell	8.75E-09	-0.408433306	0.051	0.261	0.000271636	1
191	Ripor2	9.09E-09	-0.300197729	0.241	0.515	0.000282355	1
192	Hypk	9.63E-09	-0.270445918	0.291	0.556	0.000299117	1
193	Qpct	9.89E-09	-0.267113904	0.152	0.406	0.000307059	1
194	Atp1b1	1.35E-08	-0.34987333	0.544	0.79	0.000417687	1
195	Gimap3	1.84E-08	-0.318873825	0.31	0.585	0.000569965	1
196	Klf6	2.16E-08	0.511999496	0.576	0.384	0.000671514	1
197	Cd160	3.50E-08	-0.417552795	0.481	0.717	0.001085662	1
198	Aprt	3.82E-08	0.297746578	0.797	0.659	0.001184929	1
199	Peli1	4.42E-08	-0.332741527	0.449	0.679	0.001373799	1
200	Me2	5.59E-08	-0.306615448	0.241	0.482	0.0017362	1
201	Nptn	5.67E-08	-0.290928981	0.291	0.545	0.001760381	1
202	Lat2	6.54E-08	-0.252095884	0.285	0.542	0.002030147	1
203	Trac	8.55E-08	-0.259232593	0.513	0.76	0.00265422	1
204	Cetn2	8.99E-08	-0.257054855	0.424	0.657	0.002791477	1
205	2700038G22Rik	1.16E-07	-0.258945156	0.234	0.475	0.00359521	1
206	Ighm	1.18E-07	-0.253383741	0.241	0.496	0.003656197	1
207	Gm43352	1.18E-07	0.538920749	0.544	0.384	0.003679663	1
208	Rbms1	1.26E-07	-0.258945248	0.278	0.544	0.003900131	1
209	Clec2d	1.45E-07	-0.280503547	0.386	0.639	0.004514331	1
210	Acap1	1.54E-07	-0.270458125	0.614	0.785	0.00476698	1
211	S100a6	1.73E-07	-0.645259994	0.608	0.748	0.005365237	1
212	Cd37	1.96E-07	-0.260106989	0.816	0.939	0.006093695	1
213	Stmn1	1.97E-07	0.428675085	0.595	0.424	0.006104808	1
214	Def6	2.19E-07	-0.277532595	0.608	0.786	0.006811888	1
215	Pik3cd	2.20E-07	-0.255417731	0.304	0.553	0.006836825	1
216	Ltb	2.25E-07	-0.372059593	0.456	0.704	0.006993239	1
217	Cd5	2.34E-07	0.339279769	0.741	0.587	0.007267207	1
218	Zmiz1	3.13E-07	0.406004329	0.513	0.367	0.009726725	1
219	Cytip	3.30E-07	-0.269481897	0.861	0.968	0.010248787	1
220	Ablim1	3.51E-07	-0.262934738	0.709	0.871	0.010908969	1
221	Tuba1b	4.35E-07	0.274223828	0.88	0.76	0.013513896	1
222	Kcnab2	4.79E-07	-0.294289791	0.399	0.599	0.014872244	1
223	Lxn	5.70E-07	0.301014049	0.304	0.147	0.01769836	1
224	Sp100	6.48E-07	-0.271565315	0.791	0.908	0.020137447	1
225	Ifi209	1.30E-06	-0.296257733	0.278	0.495	0.040503733	1
226	Trbc1	1.54E-06	-0.40949173	0.418	0.585	0.047713888	1
227	Rgcc	1.73E-06	0.550729324	0.462	0.316	0.053649969	1
228	Ostf1	2.31E-06	-0.25631558	0.57	0.74	0.071605581	1
229	H1f0	3.64E-06	0.342577246	0.291	0.147	0.113030235	1
230	Morf4l2	4.45E-06	0.386035335	0.5	0.37	0.138125811	1
231	Ubald2	4.62E-06	0.26273359	0.778	0.651	0.143407068	1
232	Lag3	5.19E-06	-0.250130421	0.038	0.183	0.161042717	1
233	Cd6	1.15E-05	0.279380472	0.665	0.547	0.356166857	1
234	Cd81	1.60E-05	0.251256529	0.709	0.555	0.495548307	1
235	Scml4	1.86E-05	-0.250965037	0.297	0.472	0.576327746	1
236	Tgfbr2	2.24E-05	-0.259336496	0.405	0.599	0.695609917	1
237	Slc25a17	2.51E-05	0.385168284	0.519	0.404	0.778305909	1
238	H2-K1	4.85E-05	-0.330770242	0.791	0.923	1	1
239	Pim2	6.74E-05	-0.324179388	0.215	0.369	1	1
240	Klra7	8.09E-05	-0.407937404	0.108	0.252	1	1
241	Il7r	0.000145087	-0.303653762	0.772	0.88	1	1
242	Ccr7	0.000161477	0.325654548	0.424	0.306	1	1
243	Bex3	0.000178364	0.262317591	0.506	0.392	1	1
244	Prrc2a	0.000189043	0.278370414	0.494	0.373	1	1
245	Siae	0.000203795	0.261307535	0.43	0.309	1	1
246	Dync1i2	0.000204025	-0.254277131	0.348	0.538	1	1
247	Ccr10	0.001344824	-0.255183089	0.481	0.651	1	1
248	Lmo4	9.33E-52	1.649845773	0.845	0.142	2.90E-47	2
249	Xist	5.31E-46	1.566294136	0.689	0	1.65E-41	2
250	Icos	6.88E-42	1.219745924	0.88	0.342	2.14E-37	2
251	Ccr9	6.28E-40	0.969526455	0.668	0.032	1.95E-35	2
252	Klhdc2	1.00E-38	-1.080479383	0.498	0.895	3.11E-34	2
253	Ikzf2	1.21E-38	-0.961883634	0.406	0.842	3.77E-34	2
254	Cd52	9.90E-36	0.97143551	0.979	0.863	3.07E-31	2
255	Tesc	5.16E-35	0.961769996	0.848	0.374	1.60E-30	2
256	Drosha	7.46E-32	0.999382403	0.763	0.268	2.32E-27	2
257	Gm42031	3.70E-31	-0.727294683	0.332	0.8	1.15E-26	2
258	Bcl2a1d	2.01E-29	0.77603463	0.615	0.074	6.25E-25	2
259	Klra1	4.97E-28	-1.087244625	0.166	0.642	1.54E-23	2
260	Lrmp	4.33E-27	-0.656768225	0.594	0.879	1.34E-22	2
261	Satb1	1.77E-26	0.699474079	0.777	0.326	5.51E-22	2
262	Ubash3b	4.17E-26	-0.588137816	0.318	0.726	1.29E-21	2
263	Cytip	1.53E-25	-0.647554226	0.816	0.942	4.75E-21	2
264	Cxcr6	1.72E-25	0.665491109	0.753	0.289	5.35E-21	2
265	Lgals3	2.45E-24	1.377624217	0.647	0.2	7.61E-20	2
266	Tnni1	3.16E-24	-0.947113368	0.099	0.505	9.82E-20	2
267	Als2	1.40E-23	-0.598577774	0.18	0.579	4.34E-19	2
268	Adk	3.55E-23	-0.557332972	0.636	0.884	1.10E-18	2
269	Hist1h2ao	4.90E-23	0.54803637	0.777	0.395	1.52E-18	2
270	Park7	1.53E-22	0.448769723	0.933	0.816	4.76E-18	2
271	Fcer1g	1.57E-22	-1.012890238	0.141	0.558	4.89E-18	2
272	Inpp4b	2.32E-22	0.466790546	0.633	0.137	7.20E-18	2
273	Ly6a	2.83E-22	1.003189074	0.498	0.079	8.80E-18	2
274	Cbx3	9.92E-22	-0.4258046	0.749	0.953	3.08E-17	2
275	Ckb	1.13E-21	0.605074427	0.64	0.195	3.50E-17	2
276	Dgka	1.62E-21	-0.521731349	0.484	0.816	5.02E-17	2
277	Thy1	1.80E-21	0.705296247	0.869	0.521	5.58E-17	2
278	Tpm4	2.23E-21	-0.484307441	0.83	0.953	6.93E-17	2
279	Atp1b1	4.29E-21	-0.53642794	0.512	0.826	1.33E-16	2
280	Idh2	7.23E-21	0.403970767	0.555	0.137	2.24E-16	2
281	Gimap5	2.39E-20	-0.496190666	0.247	0.626	7.43E-16	2
282	Id2	3.68E-20	0.721305078	0.905	0.616	1.14E-15	2
283	Ddx3y	7.81E-20	-0.363219205	0.102	0.453	2.42E-15	2
284	Il4	1.09E-19	0.402800416	0.53	0.126	3.39E-15	2
285	Ass1	1.31E-19	0.578029325	0.845	0.521	4.07E-15	2
286	H1f0	1.77E-19	0.657518231	0.611	0.195	5.48E-15	2
287	Bcl2a1b	1.12E-18	0.556206306	0.481	0.079	3.47E-14	2
288	Cd2	1.80E-18	-0.48238897	0.696	0.9	5.60E-14	2
289	Gm10282	1.02E-17	0.429565679	0.792	0.468	3.16E-13	2
290	Tm6sf1	1.49E-17	-0.398601693	0.113	0.447	4.63E-13	2
291	Rgcc	1.51E-17	0.7133747	0.802	0.495	4.68E-13	2
292	Klrb1a	2.00E-17	-0.574028922	0.067	0.368	6.21E-13	2
293	Serp2	3.60E-17	-0.317058779	0.166	0.521	1.12E-12	2
294	Gcsam	4.84E-17	-0.284240689	0.035	0.311	1.50E-12	2
295	Lat2	1.11E-16	-0.276747806	0.042	0.326	3.44E-12	2
296	Sap18b	1.22E-16	-0.271159673	0.17	0.5	3.78E-12	2
297	Slc22a3	1.71E-16	0.3556915	0.417	0.068	5.30E-12	2
298	Ugcg	2.15E-16	0.308222139	0.435	0.079	6.67E-12	2
299	B630019A10Rik	2.96E-16	-0.443452138	0.276	0.621	9.19E-12	2
300	Ms4a4b	1.26E-15	-0.960619599	0.548	0.742	3.92E-11	2
301	Rora	1.85E-15	0.471514986	0.445	0.105	5.74E-11	2
302	Sox4	3.62E-15	-0.405657019	0.251	0.568	1.13E-10	2
303	Cd69	9.77E-15	-0.469554359	0.258	0.595	3.03E-10	2
304	Cd40lg	1.73E-14	0.385472995	0.562	0.216	5.36E-10	2
305	Il2rb	2.20E-14	-0.62775194	0.7	0.837	6.83E-10	2
306	Il13	2.27E-14	0.749083186	0.346	0.053	7.06E-10	2
307	Tsc22d1	2.82E-14	-0.296040659	0.046	0.295	8.75E-10	2
308	Nrgn	3.43E-14	-0.338991323	0.657	0.905	1.07E-09	2
309	Sit1	5.25E-14	0.36435483	0.572	0.226	1.63E-09	2
310	Litaf	5.50E-14	-0.391070658	0.495	0.763	1.71E-09	2
311	Hdac7	7.28E-14	-0.322906818	0.35	0.663	2.26E-09	2
312	Ier2	8.03E-14	-0.380103294	0.82	0.921	2.49E-09	2
313	S100a6	9.13E-14	0.763454962	0.802	0.5	2.83E-09	2
314	Ecm1	1.08E-13	-0.456372089	0.148	0.437	3.34E-09	2
315	Ccnd3	1.19E-13	0.373851559	0.951	0.842	3.69E-09	2
316	Acadl	1.20E-13	-0.39962138	0.452	0.716	3.74E-09	2
317	Itm2a	1.82E-13	-0.625538916	0.339	0.632	5.64E-09	2
318	Il18r1	3.35E-13	0.305672815	0.307	0.037	1.04E-08	2
319	Cd47	3.93E-13	0.403990099	0.912	0.789	1.22E-08	2
320	Epcam	4.27E-13	-0.272393828	0.071	0.326	1.33E-08	2
321	Nsmce1	6.33E-13	-0.405923734	0.77	0.895	1.97E-08	2
322	Trac	1.03E-12	-0.357295194	0.64	0.858	3.20E-08	2
323	Zdhhc20	1.57E-12	-0.339729873	0.657	0.837	4.88E-08	2
324	Clec2i	2.35E-12	-0.394069446	0.41	0.658	7.28E-08	2
325	Cxxc5	2.36E-12	-0.381294549	0.237	0.511	7.33E-08	2
326	Capg	2.66E-12	0.42735034	0.852	0.653	8.25E-08	2
327	Gimap6	3.21E-12	-0.419044311	0.537	0.811	9.96E-08	2
328	Cd27	3.36E-12	-0.385311621	0.633	0.826	1.04E-07	2
329	Cdc25b	3.62E-12	-0.40919563	0.569	0.821	1.13E-07	2
330	Slfn1	5.88E-12	0.29292179	0.371	0.089	1.82E-07	2
331	Cd9	6.18E-12	-0.435996466	0.509	0.758	1.92E-07	2
332	Hist1h1b	7.05E-12	0.351708937	0.876	0.647	2.19E-07	2
333	Pdlim4	7.30E-12	0.346557274	0.265	0.026	2.27E-07	2
334	AW112010	8.86E-12	0.719697331	0.633	0.347	2.75E-07	2
335	Lztfl1	1.01E-11	0.415680214	0.459	0.179	3.14E-07	2
336	Serinc3	1.07E-11	-0.348480596	0.488	0.768	3.33E-07	2
337	Ccr7	1.14E-11	0.476435015	0.693	0.426	3.53E-07	2
338	Pdcd1	1.24E-11	-0.432936303	0.675	0.879	3.84E-07	2
339	Slamf6	1.90E-11	-0.437086919	0.65	0.816	5.90E-07	2
340	Zbtb16	2.16E-11	0.425849011	0.859	0.589	6.70E-07	2
341	Izumo1r	2.30E-11	-0.505238532	0.562	0.8	7.15E-07	2
342	Gm15417	5.67E-11	-0.35822935	0.17	0.405	1.76E-06	2
343	Hivep3	1.18E-10	-0.438342769	0.329	0.589	3.67E-06	2
344	Elk3	1.66E-10	-0.316037813	0.191	0.442	5.15E-06	2
345	Ehd4	1.79E-10	-0.256478142	0.187	0.447	5.57E-06	2
346	Cd81	3.14E-10	-0.377246128	0.76	0.879	9.76E-06	2
347	Glud1	3.39E-10	-0.280701497	0.615	0.826	1.05E-05	2
348	Marcksl1	3.59E-10	-0.343308057	0.587	0.8	1.12E-05	2
349	Casp3	3.82E-10	-0.349084471	0.572	0.763	1.19E-05	2
350	Cib1	5.59E-10	0.305026107	0.746	0.511	1.74E-05	2
351	Klk8	6.33E-10	0.288453913	0.77	0.521	1.96E-05	2
352	Hmga1	6.70E-10	-0.322654829	0.788	0.937	2.08E-05	2
353	Smtn	7.31E-10	0.284098452	0.318	0.079	2.27E-05	2
354	Ifi203	1.07E-09	-0.337769091	0.329	0.547	3.32E-05	2
355	Lxn	1.17E-09	0.269428218	0.431	0.163	3.64E-05	2
356	Lsp1	1.44E-09	0.377031634	0.933	0.826	4.48E-05	2
357	Slc44a2	1.46E-09	-0.283148042	0.541	0.726	4.54E-05	2
358	Rbpms	2.08E-09	-0.294547399	0.608	0.826	6.45E-05	2
359	Tapbp	2.62E-09	0.355312377	0.859	0.753	8.13E-05	2
360	Mob3a	2.74E-09	-0.280482293	0.459	0.674	8.50E-05	2
361	Aprt	2.97E-09	0.309721944	0.855	0.695	9.21E-05	2
362	Cdc42se1	3.30E-09	-0.293689689	0.816	0.932	0.000102469	2
363	Vasp	4.04E-09	-0.340222157	0.774	0.879	0.000125355	2
364	Rasgrp1	5.03E-09	-0.288218146	0.29	0.532	0.000156212	2
365	Pla2g16	5.08E-09	0.275973089	0.611	0.374	0.000157599	2
366	Cdca7	5.89E-09	-0.31824474	0.629	0.8	0.000183017	2
367	Ifi27l2a	6.65E-09	0.334347548	0.852	0.653	0.000206577	2
368	Ltb	6.90E-09	0.423148657	0.569	0.332	0.000214168	2
369	Gm43352	6.96E-09	-0.285144385	0.339	0.595	0.000216203	2
370	Fbln1	7.03E-09	0.259244662	0.36	0.126	0.000218335	2
371	Steap3	8.74E-09	-0.272359719	0.244	0.479	0.000271387	2
372	Cux1	1.42E-08	-0.280374944	0.604	0.779	0.000440589	2
373	Wdr26	1.45E-08	-0.278315113	0.449	0.674	0.000448817	2
374	Pnpla2	1.50E-08	-0.257231935	0.339	0.547	0.000466793	2
375	Ech1	1.58E-08	0.257001491	0.569	0.311	0.000490607	2
376	Isg15	1.75E-08	0.401723316	0.495	0.226	0.000543716	2
377	Tgtp1	2.07E-08	0.316414387	0.219	0.037	0.00064179	2
378	Slfn2	2.27E-08	0.340892414	0.668	0.442	0.000705691	2
379	Gramd1a	3.53E-08	-0.258715769	0.615	0.768	0.001096888	2
380	Hist1h2an	3.79E-08	0.305928674	0.76	0.553	0.001175671	2
381	Ilk	3.98E-08	-0.258179993	0.717	0.837	0.001236333	2
382	Dusp1	5.71E-08	0.492498051	0.784	0.653	0.001774155	2
383	Efhd2	6.02E-08	-0.296691582	0.664	0.805	0.001869621	2
384	Gimap1	6.99E-08	-0.291528332	0.473	0.674	0.002170102	2
385	Hmgb3	7.74E-08	-0.300775803	0.594	0.737	0.002404029	2
386	Tspan13	8.31E-08	-0.28782909	0.491	0.711	0.002579229	2
387	Hist1h3b	8.87E-08	0.417999248	0.671	0.447	0.002752926	2
388	Dap	9.32E-08	-0.257451428	0.424	0.663	0.002893739	2
389	Mbp	1.03E-07	0.280844998	0.587	0.358	0.003207041	2
390	Cldnd1	1.46E-07	-0.300878279	0.438	0.616	0.00452304	2
391	Zmiz1	1.49E-07	0.312421474	0.625	0.4	0.004632036	2
392	Ero1l	1.89E-07	0.276090739	0.562	0.342	0.005869024	2
393	Hist1h4d	2.06E-07	0.357466553	0.64	0.411	0.006404836	2
394	Hist1h3c	2.08E-07	0.269362188	0.629	0.368	0.006443638	2
395	Sat1	3.24E-07	-0.282521767	0.477	0.642	0.010049046	2
396	Bst2	3.41E-07	0.308370324	0.76	0.6	0.010604	2
397	Hist1h2ab	3.89E-07	0.411885605	0.756	0.558	0.012072676	2
398	Dync1i2	6.40E-07	-0.342569105	0.406	0.584	0.019866816	2
399	Gyg	9.02E-07	-0.262099806	0.417	0.595	0.027995549	2
400	Mndal	9.11E-07	-0.253978251	0.382	0.595	0.028277243	2
401	Dnajc1	1.18E-06	-0.256833549	0.565	0.695	0.036647716	2
402	Hist1h2ai	1.73E-06	0.391990623	0.813	0.642	0.053626347	2
403	Foxo1	2.06E-06	0.271737757	0.498	0.284	0.063999928	2
404	Ifi47	2.21E-06	0.317779458	0.77	0.637	0.06854431	2
405	Neat1	2.51E-06	0.310253906	0.424	0.232	0.077788441	2
406	Tox	3.47E-06	-0.304459308	0.654	0.789	0.107895787	2
407	Gm4316	4.63E-06	0.256024329	0.618	0.4	0.1437804	2
408	Ccnb1	5.48E-06	0.263674071	0.505	0.305	0.170137497	2
409	Tgtp2	6.72E-06	0.266996108	0.304	0.132	0.208543356	2
410	Cited2	1.85E-05	0.264553899	0.65	0.479	0.575557732	2
411	Ube2c	2.61E-05	0.257388937	0.717	0.542	0.811628812	2
412	Klf6	3.01E-05	0.295815881	0.516	0.358	0.933475927	2
413	Hist1h1e	3.54E-05	0.330671695	0.809	0.674	1	2
414	Trbc1	4.48E-05	-0.431133062	0.502	0.616	1	2
415	Ccr10	0.000103237	-0.318953081	0.459	0.6	1	2
416	Hist1h1d	0.000232588	0.315728245	0.671	0.526	1	2
417	Stat1	0.00024006	0.325442966	0.756	0.637	1	2
418	Myb	0.000276876	-0.267604341	0.452	0.563	1	2
419	Klf2	0.00033706	-0.313748233	0.714	0.821	1	2
420	Hist1h2af	0.000343411	0.318727586	0.583	0.453	1	2
421	Hist1h3e	0.003411027	0.341140651	0.689	0.568	1	2
422	Plac8	0.003920797	0.268905191	0.707	0.589	1	2
423	Cd7	0.004068766	-0.335913306	0.435	0.268	1	2
424	Xist	3.82E-100	1.221668903	0.683	0	1.19E-95	3
425	Lmo4	3.40E-98	1.24694611	0.908	0.34	1.06E-93	3
426	Htra3	9.81E-91	-0.503790789	0.021	0.351	3.05E-86	3
427	Lat2	1.31E-90	-0.396130412	0.035	0.397	4.08E-86	3
428	Ikzf2	2.71E-86	-0.945032097	0.382	0.808	8.42E-82	3
429	Fcer1g	8.63E-84	-1.230737025	0.064	0.441	2.68E-79	3
430	Klra1	4.79E-80	-1.084321942	0.161	0.611	1.49E-75	3
431	Icos	5.92E-78	0.837069299	0.942	0.562	1.84E-73	3
432	Drosha	7.06E-76	0.967364861	0.839	0.447	2.19E-71	3
433	Ccr9	2.01E-75	1.019277114	0.643	0.074	6.24E-71	3
434	Ms4a4b	1.31E-72	-1.082717371	0.48	0.86	4.07E-68	3
435	Klrb1a	1.29E-71	-0.464978548	0.028	0.315	4.00E-67	3
436	Cd247	2.90E-66	-0.718938707	0.866	0.975	9.00E-62	3
437	Gm42031	2.27E-58	-0.596471048	0.196	0.581	7.04E-54	3
438	Tnni1	1.12E-56	-0.87252996	0.066	0.356	3.47E-52	3
439	Cytip	3.39E-56	-0.660269938	0.782	0.948	1.05E-51	3
440	Bcl2a1d	2.44E-55	0.693257943	0.744	0.285	7.58E-51	3
441	Klhdc2	1.04E-54	-0.872033079	0.472	0.784	3.22E-50	3
442	Cx3cr1	2.14E-51	-0.258851054	0.009	0.192	6.66E-47	3
443	Tm6sf1	6.82E-49	-0.254031454	0.057	0.323	2.12E-44	3
444	Ddx3y	9.15E-47	-0.251553774	0.098	0.403	2.84E-42	3
445	Vasp	3.16E-41	-0.397334994	0.85	0.959	9.83E-37	3
446	Lgals3	2.62E-40	1.141355959	0.707	0.364	8.14E-36	3
447	Ubash3b	2.91E-40	-0.45590684	0.33	0.647	9.05E-36	3
448	Il4	2.98E-40	0.573052272	0.643	0.277	9.26E-36	3
449	Ckb	8.20E-40	0.595468382	0.716	0.329	2.55E-35	3
450	Lrmp	8.67E-40	-0.519154266	0.533	0.781	2.69E-35	3
451	Tesc	6.74E-38	0.487658346	0.899	0.6	2.09E-33	3
452	Bcl2a1b	3.77E-37	0.63517616	0.61	0.241	1.17E-32	3
453	Il2rb	6.90E-37	-0.725870101	0.712	0.879	2.14E-32	3
454	Cd2	2.21E-36	-0.441819944	0.684	0.882	6.86E-32	3
455	Il13	4.74E-36	0.750861805	0.429	0.079	1.47E-31	3
456	Arhgap45	1.69E-35	-0.418007649	0.835	0.948	5.25E-31	3
457	Tsc22d1	8.11E-34	-0.251055813	0.036	0.216	2.52E-29	3
458	Ass1	8.13E-34	0.499562285	0.837	0.584	2.52E-29	3
459	Cd9	1.58E-33	-0.505518268	0.649	0.841	4.92E-29	3
460	Atp1b1	2.49E-33	-0.455333464	0.401	0.663	7.74E-29	3
461	Ctsw	3.18E-33	-0.48984502	0.812	0.948	9.87E-29	3
462	Serinc3	2.07E-32	-0.360473109	0.387	0.696	6.42E-28	3
463	Dusp1	2.04E-31	0.645044814	0.752	0.496	6.33E-27	3
464	Ifi203	9.50E-31	-0.388221311	0.339	0.652	2.95E-26	3
465	Cbx3	1.47E-30	-0.338940764	0.571	0.811	4.56E-26	3
466	Rsrp1	2.31E-30	-0.384269372	0.796	0.929	7.17E-26	3
467	Inpp4b	3.29E-30	0.380194051	0.609	0.255	1.02E-25	3
468	Dgka	4.85E-29	-0.390797081	0.494	0.737	1.51E-24	3
469	Anxa6	7.52E-29	-0.358046529	0.815	0.932	2.33E-24	3
470	Ly6a	1.95E-28	0.658236274	0.557	0.244	6.05E-24	3
471	Cd27	2.33E-28	-0.3542732	0.735	0.896	7.23E-24	3
472	B630019A10Rik	8.29E-28	-0.307338367	0.274	0.559	2.57E-23	3
473	Adk	1.11E-27	-0.401819921	0.502	0.732	3.45E-23	3
474	Gm10282	1.77E-27	0.39377152	0.625	0.359	5.49E-23	3
475	Clec2d	6.25E-27	-0.317508849	0.257	0.518	1.94E-22	3
476	Tcf7	7.78E-27	-0.358926762	0.598	0.836	2.41E-22	3
477	Cxxc5	2.24E-26	-0.324135852	0.219	0.479	6.97E-22	3
478	Jup	2.40E-26	-0.291609822	0.206	0.471	7.47E-22	3
479	Satb1	4.72E-26	0.385676955	0.802	0.542	1.47E-21	3
480	Myo1f	6.81E-26	-0.297688217	0.128	0.348	2.12E-21	3
481	Mndal	2.89E-25	-0.335307813	0.426	0.701	8.98E-21	3
482	Idh2	1.11E-24	0.287184263	0.479	0.189	3.44E-20	3
483	Zyx	3.85E-24	-0.406084341	0.691	0.847	1.20E-19	3
484	H2-T23	4.68E-24	-0.355375954	0.539	0.742	1.45E-19	3
485	Abcb9	6.29E-24	0.295272266	0.498	0.211	1.95E-19	3
486	Lxn	1.27E-23	0.340430403	0.536	0.252	3.94E-19	3
487	Cxcr6	1.98E-23	0.374588182	0.836	0.636	6.16E-19	3
488	Fbln1	2.80E-23	0.276985987	0.336	0.077	8.68E-19	3
489	Cd4	3.68E-23	0.276099555	0.46	0.175	1.14E-18	3
490	Gimap5	3.78E-23	-0.338357944	0.227	0.46	1.17E-18	3
491	Trac	9.35E-23	-0.303003292	0.623	0.868	2.90E-18	3
492	Hdac7	2.80E-22	-0.267039712	0.312	0.567	8.69E-18	3
493	Rbpms	9.26E-22	-0.323195778	0.538	0.764	2.87E-17	3
494	Efhd2	1.21E-21	-0.389301649	0.655	0.805	3.77E-17	3
495	Trbc1	3.40E-21	-0.527204075	0.498	0.682	1.06E-16	3
496	Aldh2	4.25E-21	0.269833734	0.452	0.189	1.32E-16	3
497	Als2	2.67E-20	-0.337878444	0.141	0.326	8.29E-16	3
498	Sox4	2.86E-20	-0.263064162	0.251	0.493	8.89E-16	3
499	Zdhhc20	7.01E-20	-0.269577282	0.706	0.866	2.18E-15	3
500	Sptbn1	1.88E-19	-0.267459989	0.57	0.775	5.84E-15	3
501	Gng12	5.19E-19	0.253422638	0.453	0.208	1.61E-14	3
502	Dync1i2	7.54E-19	-0.394670719	0.401	0.608	2.34E-14	3
503	Klf2	1.02E-18	-0.488184074	0.647	0.803	3.16E-14	3
504	Ptprc	1.77E-18	-0.283440183	0.779	0.899	5.49E-14	3
505	Il21r	2.33E-18	-0.282169359	0.316	0.537	7.23E-14	3
506	Rinl	6.11E-18	-0.254692393	0.674	0.833	1.90E-13	3
507	Plp2	7.15E-18	-0.285575129	0.557	0.723	2.22E-13	3
508	Rgcc	4.06E-17	0.422161405	0.757	0.562	1.26E-12	3
509	Lztfl1	4.81E-17	0.342449927	0.478	0.255	1.50E-12	3
510	Itm2a	1.21E-16	-0.319104821	0.257	0.458	3.75E-12	3
511	Cd69	2.06E-16	-0.293923073	0.288	0.499	6.39E-12	3
512	Gimap3	7.66E-16	-0.315311924	0.194	0.378	2.38E-11	3
513	Pla2g16	8.61E-16	0.285605741	0.699	0.507	2.67E-11	3
514	Cldnd1	2.02E-15	-0.270838829	0.357	0.54	6.27E-11	3
515	S100a4	3.87E-15	-0.761239327	0.361	0.515	1.20E-10	3
516	Gramd1a	5.26E-15	-0.270376725	0.593	0.762	1.63E-10	3
517	Peli1	6.65E-15	-0.25384724	0.451	0.641	2.06E-10	3
518	Gimap6	1.62E-14	-0.306564973	0.591	0.745	5.02E-10	3
519	Hist1h2ag	2.68E-14	0.260983385	0.583	0.373	8.32E-10	3
520	Cd160	1.14E-13	-0.370682734	0.329	0.49	3.54E-09	3
521	Hist1h2ae	1.19E-13	0.314559806	0.64	0.455	3.69E-09	3
522	Cited2	1.21E-13	0.287500771	0.716	0.581	3.75E-09	3
523	Gimap1	1.87E-13	-0.274299965	0.55	0.707	5.81E-09	3
524	Dctpp1	6.46E-13	0.250233727	0.791	0.679	2.01E-08	3
525	Pdlim4	2.00E-12	0.267099543	0.209	0.055	6.20E-08	3
526	Cd48	2.34E-12	-0.274917988	0.588	0.748	7.27E-08	3
527	Slamf6	8.38E-12	-0.293238959	0.57	0.718	2.60E-07	3
528	Dap	2.05E-11	-0.292764823	0.639	0.759	6.36E-07	3
529	Nkg7	1.39E-09	-0.428425774	0.182	0.312	4.32E-05	3
530	Pdcd1	3.14E-09	-0.264128618	0.684	0.786	9.74E-05	3
531	Pclaf	4.46E-09	0.305306388	0.553	0.405	0.000138581	3
532	Klf6	7.53E-09	0.257315254	0.519	0.386	0.000233804	3
533	Hivep3	2.31E-08	-0.255539999	0.254	0.378	0.000716038	3
534	Plac8	3.33E-08	0.315418789	0.77	0.649	0.001033044	3
535	Izumo1r	1.39E-07	-0.267024739	0.623	0.737	0.004309646	3
536	Ccr8	2.00E-06	-0.274312061	0.283	0.389	0.062259415	3
537	Cd247	4.31E-214	-0.876837413	0.854	0.99	1.34E-209	4
538	Xist	7.92E-202	1.252385558	0.641	0.003	2.46E-197	4
539	Ms4a4b	3.11E-102	-0.864920698	0.539	0.851	9.65E-98	4
540	Drosha	2.44E-87	0.728221759	0.641	0.294	7.58E-83	4
541	Ddx3y	1.26E-79	-0.32260601	0.075	0.354	3.93E-75	4
542	Plac8	2.85E-75	0.928984251	0.532	0.178	8.86E-71	4
543	Lmo4	5.33E-75	0.783869963	0.728	0.419	1.65E-70	4
544	Eif2s3y	2.75E-66	-0.351158369	0.13	0.415	8.54E-62	4
545	H2-T23	3.97E-63	-0.431612942	0.476	0.767	1.23E-58	4
546	Hspa1b	3.71E-60	-0.39251767	0.03	0.213	1.15E-55	4
547	Trgv2	3.81E-59	-0.617982062	0.492	0.745	1.18E-54	4
548	Rsrp1	2.36E-57	-0.404832774	0.69	0.884	7.33E-53	4
549	Ccr9	2.84E-55	0.588144283	0.276	0.025	8.83E-51	4
550	Dusp1	3.57E-55	0.722064318	0.837	0.681	1.11E-50	4
551	Ccr8	8.02E-53	-0.532260706	0.375	0.655	2.49E-48	4
552	S100a6	4.30E-52	0.822779283	0.724	0.486	1.34E-47	4
553	Tcrg-V4	6.25E-52	-0.476617161	0.245	0.525	1.94E-47	4
554	Ckb	1.33E-49	0.536436347	0.603	0.347	4.14E-45	4
555	Clec2d	1.03E-48	-0.380888227	0.316	0.588	3.19E-44	4
556	Serinc3	2.70E-48	-0.354537782	0.318	0.598	8.39E-44	4
557	Trac	4.05E-43	-0.340287064	0.531	0.772	1.26E-38	4
558	Lgals3	9.05E-43	0.858227326	0.551	0.31	2.81E-38	4
559	Hspa1a	1.15E-42	-0.807806091	0.038	0.188	3.56E-38	4
560	Il27ra	1.61E-42	-0.353200213	0.513	0.738	4.99E-38	4
561	Tcf7	1.61E-41	-0.386248371	0.565	0.793	4.99E-37	4
562	Tcrg-C2	4.82E-41	-0.324993684	0.206	0.448	1.50E-36	4
563	Ikzf2	1.89E-40	-0.449115391	0.357	0.583	5.87E-36	4
564	Ptprc	3.47E-39	-0.324620578	0.741	0.893	1.08E-34	4
565	Ctla2a	5.15E-39	-0.410814683	0.169	0.385	1.60E-34	4
566	Lgals1	1.84E-38	0.428776532	0.858	0.675	5.70E-34	4
567	Tcrg-C4	3.64E-38	-0.325380688	0.346	0.599	1.13E-33	4
568	2600014E21Rik	4.65E-35	0.338173088	0.208	0.033	1.44E-30	4
569	Pcbp2	3.20E-34	-0.277201665	0.754	0.906	9.92E-30	4
570	Pdia6	1.33E-33	-0.317273339	0.521	0.726	4.13E-29	4
571	Hsp90b1	3.14E-33	-0.31310027	0.807	0.915	9.74E-29	4
572	Cd9	1.54E-31	-0.309867256	0.56	0.762	4.77E-27	4
573	Il21r	1.71E-30	-0.256228328	0.284	0.505	5.32E-26	4
574	AC163354.1	2.02E-30	0.291645658	0.162	0.015	6.26E-26	4
575	Il4	7.86E-30	0.48958582	0.57	0.388	2.44E-25	4
576	Cmtm7	1.01E-28	0.393619818	0.713	0.583	3.14E-24	4
577	Arhgef1	1.27E-28	-0.268358218	0.813	0.914	3.96E-24	4
578	Ptpn6	5.33E-28	-0.278558162	0.754	0.869	1.66E-23	4
579	Gmfg	6.75E-28	0.265602418	0.852	0.745	2.10E-23	4
580	Il13	8.14E-28	0.425893968	0.188	0.039	2.53E-23	4
581	Trbc2	2.17E-27	-0.328523582	0.8	0.913	6.73E-23	4
582	Id3	2.27E-26	-0.422844656	0.658	0.8	7.05E-22	4
583	Fam107b	7.93E-26	0.299052302	0.75	0.629	2.46E-21	4
584	Cd2	1.10E-24	-0.344907726	0.531	0.704	3.43E-20	4
585	Socs1	7.00E-24	-0.257806739	0.32	0.508	2.17E-19	4
586	Tgfbr2	2.69E-23	-0.264211702	0.401	0.599	8.35E-19	4
587	Rgcc	3.11E-22	-0.267160619	0.479	0.665	9.65E-18	4
588	Cxcr6	5.69E-21	0.300563751	0.666	0.504	1.77E-16	4
589	Cd4	1.47E-20	0.25185535	0.391	0.233	4.56E-16	4
590	Cited2	6.73E-20	0.318866775	0.584	0.461	2.09E-15	4
591	Pim1	8.28E-20	0.326777206	0.466	0.313	2.57E-15	4
592	Lxn	2.26E-19	0.297501289	0.391	0.251	7.02E-15	4
593	Ifi203	3.25E-19	-0.254233854	0.389	0.557	1.01E-14	4
594	Bcl2a1b	2.04E-18	0.296079976	0.764	0.66	6.33E-14	4
595	Dgka	4.84E-17	-0.273321358	0.441	0.592	1.50E-12	4
596	Izumo1r	8.76E-15	-0.302400916	0.737	0.848	2.72E-10	4
597	Ass1	1.41E-14	0.309783409	0.55	0.434	4.38E-10	4
598	Hivep3	1.76E-13	-0.270610592	0.205	0.32	5.47E-09	4
599	Nrgn	1.94E-12	0.342704181	0.311	0.19	6.01E-08	4
600	Trbv29	6.45E-10	0.307607379	0.321	0.206	2.00E-05	4
601	Xist	1.50E-35	1.074226908	0.483	0.008	4.67E-31	5
602	Cd247	2.80E-32	-0.645031669	0.757	0.964	8.70E-28	5
603	Clec2d	6.08E-21	-0.458592781	0.312	0.704	1.89E-16	5
604	H2-T23	3.01E-20	-0.512174238	0.421	0.779	9.35E-16	5
605	5830411N06Rik	7.58E-19	-0.792582081	0.206	0.553	2.35E-14	5
606	Trgv2	4.03E-16	-0.540355787	0.611	0.881	1.25E-11	5
607	Pdcd1	3.09E-14	0.593718396	0.664	0.411	9.59E-10	5
608	Lpar6	3.39E-14	-0.353684171	0.168	0.47	1.05E-09	5
609	Pdia6	6.96E-14	-0.485581644	0.673	0.874	2.16E-09	5
610	Rsrp1	8.38E-14	-0.374155113	0.701	0.921	2.60E-09	5
611	AW112010	1.44E-13	-0.500227253	0.723	0.917	4.46E-09	5
612	Lgals3	8.15E-13	0.59985194	0.826	0.664	2.53E-08	5
613	Hspa1b	1.67E-12	-0.506339176	0.037	0.229	5.18E-08	5
614	Ddx3y	1.68E-12	-0.328234007	0.118	0.368	5.23E-08	5
615	Pcbp2	4.79E-12	-0.3339713	0.726	0.909	1.49E-07	5
616	Hsp90b1	9.95E-12	-0.442589678	0.844	0.957	3.09E-07	5
617	Pdia4	1.20E-11	-0.348277982	0.688	0.87	3.74E-07	5
618	Coro2a	2.90E-11	-0.31552469	0.059	0.257	9.00E-07	5
619	Kcnn4	4.38E-11	-0.272442838	0.118	0.352	1.36E-06	5
620	Rnasek	7.55E-11	-0.336933375	0.327	0.593	2.34E-06	5
621	Il27ra	9.30E-11	-0.339495794	0.52	0.775	2.89E-06	5
622	Ms4a6b	1.48E-10	-0.430495736	0.246	0.494	4.59E-06	5
623	Serinc3	1.62E-10	-0.354029889	0.424	0.692	5.02E-06	5
624	Spop	2.18E-10	-0.292017574	0.355	0.656	6.77E-06	5
625	Ccr8	2.99E-10	-0.41726792	0.209	0.458	9.27E-06	5
626	Hspa1a	3.03E-10	-0.811207279	0.034	0.194	9.42E-06	5
627	Samhd1	4.90E-10	-0.360967961	0.502	0.751	1.52E-05	5
628	Lamp1	3.06E-09	-0.289431386	0.243	0.474	9.51E-05	5
629	Arhgap45	4.99E-09	-0.301969825	0.801	0.917	0.000154954	5
630	Dnajb11	9.06E-09	-0.312052068	0.467	0.727	0.00028145	5
631	AC149090.1	1.14E-08	-0.293956419	0.274	0.522	0.000353505	5
632	Ptprc	1.79E-08	-0.259056161	0.626	0.846	0.000554663	5
633	Hypk	2.92E-08	-0.284339852	0.237	0.458	0.000906734	5
634	Ms4a4b	3.00E-08	-0.411865552	0.146	0.344	0.000931111	5
635	Anxa6	3.32E-08	-0.26313316	0.67	0.85	0.001031107	5
636	Nrgn	4.29E-08	0.347887681	0.187	0.04	0.00133282	5
637	P4hb	6.30E-08	-0.273761093	0.692	0.838	0.001957005	5
638	St3gal6	1.08E-07	-0.295062258	0.589	0.791	0.003357135	5
639	Acp5	2.53E-07	-0.250312933	0.231	0.439	0.007862345	5
640	Manf	2.59E-07	-0.311007119	0.688	0.866	0.008044079	5
641	Fkbp4	3.60E-07	-0.256924747	0.464	0.692	0.011187497	5
642	Fam20a	3.73E-07	0.331446432	0.364	0.194	0.011582606	5
643	Sdf2l1	6.09E-07	-0.332357433	0.455	0.652	0.018919309	5
644	Vax2	3.78E-06	0.306569191	0.168	0.047	0.117398613	5
645	Stab2	3.91E-06	0.292455192	0.28	0.123	0.121513987	5
646	Ctsw	1.06E-05	-0.262292629	0.76	0.877	0.330544838	5
647	Tuba8	3.55E-05	0.279007529	0.209	0.091	1	5
648	Pcsk1	3.98E-05	0.283524436	0.168	0.059	1	5
649	Ldhb	0.000540816	0.252861022	0.277	0.17	1	5
650	Rgs1	0.001275169	0.274969911	0.598	0.482	1	5
651	Trbv29	0.001646608	0.299345843	0.221	0.115	1	5
652	Stat1	0.002062646	-0.255387568	0.592	0.727	1	5
653	Dusp1	0	1.242823045	0.96	0.815	0	6
654	Cd247	3.43E-198	-0.664295768	0.45	0.838	1.06E-193	6
655	Trgv2	1.22E-189	-0.732611493	0.366	0.769	3.79E-185	6
656	Klra5	3.01E-174	-0.866642545	0.104	0.438	9.36E-170	6
657	Hspa1b	1.07E-144	-0.644103818	0.054	0.309	3.31E-140	6
658	Hspa1a	5.49E-143	-1.190761052	0.052	0.298	1.70E-138	6
659	Itgae	3.47E-141	-0.595044299	0.369	0.72	1.08E-136	6
660	Xist	1.43E-133	0.8160535	0.266	0	4.45E-129	6
661	H2-T23	2.00E-130	-0.491081924	0.372	0.74	6.20E-126	6
662	Jaml	8.73E-120	-0.473133769	0.202	0.531	2.71E-115	6
663	5830411N06Rik	1.25E-112	-0.473557143	0.035	0.232	3.87E-108	6
664	S100a4	1.41E-110	-0.603961883	0.142	0.416	4.37E-106	6
665	Ccr8	3.22E-95	-0.448512794	0.38	0.704	1.00E-90	6
666	Cd7	1.12E-93	-0.379373191	0.868	0.969	3.48E-89	6
667	Tnfaip3	1.86E-93	0.616639049	0.651	0.449	5.76E-89	6
668	Tcrg-V4	3.14E-84	-0.435974161	0.174	0.429	9.74E-80	6
669	Rsrp1	6.06E-82	-0.378772401	0.564	0.833	1.88E-77	6
670	Tcrg-C4	1.05E-80	-0.313559845	0.187	0.458	3.25E-76	6
671	Tcrg-C2	3.67E-78	-0.318414012	0.127	0.358	1.14E-73	6
672	Capg	9.53E-77	-0.309315098	0.803	0.927	2.96E-72	6
673	Arhgap45	2.72E-74	-0.352522926	0.654	0.877	8.44E-70	6
674	Ppp1r15a	3.05E-72	0.542464918	0.63	0.493	9.46E-68	6
675	Drosha	1.71E-70	0.665274467	0.237	0.055	5.30E-66	6
676	Klf2	2.08E-68	0.941272697	0.451	0.264	6.47E-64	6
677	Klra1	2.23E-66	-0.614379016	0.124	0.318	6.93E-62	6
678	Ly6c2	2.96E-61	0.738429334	0.484	0.281	9.19E-57	6
679	Hsp90b1	1.83E-60	-0.323597908	0.629	0.858	5.69E-56	6
680	Serinc3	2.49E-60	-0.290848102	0.378	0.663	7.73E-56	6
681	Klrc2	8.70E-60	-0.337616163	0.288	0.54	2.70E-55	6
682	Lpar6	1.02E-59	-0.308859629	0.302	0.569	3.18E-55	6
683	Klrc1	5.66E-58	-0.520361589	0.224	0.429	1.76E-53	6
684	Clec2d	6.15E-57	-0.290895367	0.402	0.675	1.91E-52	6
685	Il27ra	3.74E-52	-0.265655935	0.331	0.59	1.16E-47	6
686	Pdia3	1.15E-50	-0.259983803	0.739	0.919	3.58E-46	6
687	S100a6	1.47E-44	-0.330636198	0.648	0.818	4.57E-40	6
688	Tcrg-C1	2.60E-44	-0.297306135	0.167	0.349	8.07E-40	6
689	Pdia6	1.24E-41	-0.253490342	0.358	0.602	3.84E-37	6
690	Ccl5	7.27E-37	-0.826117142	0.158	0.303	2.26E-32	6
691	Xcl1	1.36E-31	-0.287447215	0.694	0.857	4.22E-27	6
692	Gzmb	5.00E-28	-0.32515616	0.469	0.63	1.55E-23	6
693	Klra9	2.13E-23	0.461152972	0.279	0.165	6.60E-19	6
694	Dusp1	5.10E-61	1.506014882	0.952	0.751	1.58E-56	7
695	Klra5	7.90E-33	-0.905825745	0.145	0.548	2.45E-28	7
696	S100a4	9.18E-30	-0.947149126	0.234	0.599	2.85E-25	7
697	H2-T23	3.80E-28	-0.527188113	0.551	0.902	1.18E-23	7
698	Xist	6.19E-27	0.790650419	0.249	0	1.92E-22	7
699	Hspa1b	1.85E-25	-0.673997116	0.07	0.381	5.74E-21	7
700	Hspa1a	6.57E-25	-1.347794556	0.063	0.347	2.04E-20	7
701	Klra1	3.02E-24	-0.937467745	0.123	0.443	9.36E-20	7
702	Itgae	9.69E-24	-0.542973157	0.432	0.785	3.01E-19	7
703	Klf6	7.79E-23	0.842775505	0.729	0.57	2.42E-18	7
704	Cd247	1.36E-22	-0.544348219	0.449	0.809	4.23E-18	7
705	Tnfaip3	5.91E-22	0.753270851	0.64	0.396	1.83E-17	7
706	Trgv2	4.55E-19	-0.488914996	0.435	0.753	1.41E-14	7
707	Cd7	7.45E-19	-0.393533276	0.877	0.985	2.31E-14	7
708	Vim	1.61E-18	-0.603967666	0.635	0.863	5.00E-14	7
709	Fkbp4	6.86E-17	-0.347790653	0.21	0.535	2.13E-12	7
710	Fos	2.38E-16	0.71107015	0.785	0.65	7.39E-12	7
711	Drosha	3.64E-16	0.651549977	0.246	0.051	1.13E-11	7
712	Cd244	3.76E-16	-0.270620265	0.007	0.169	1.17E-11	7
713	Ccr8	3.73E-15	-0.386321637	0.396	0.721	1.16E-10	7
714	S100a6	8.45E-15	-0.473594073	0.732	0.883	2.62E-10	7
715	Hnrnpa2b1	1.55E-14	-0.293641712	0.865	0.99	4.82E-10	7
716	Hsph1	1.95E-14	-0.334972738	0.15	0.411	6.05E-10	7
717	5830411N06Rik	4.04E-14	-0.415423888	0.058	0.249	1.25E-09	7
718	Ppp1r15a	5.37E-13	0.537483246	0.626	0.489	1.67E-08	7
719	Ifitm2	9.95E-13	-0.920211013	0.065	0.242	3.09E-08	7
720	Clcn3	1.20E-12	-0.270528597	0.191	0.469	3.73E-08	7
721	Rsrp1	2.10E-12	-0.294731891	0.628	0.88	6.52E-08	7
722	Bhlhe40	3.13E-12	0.574797092	0.444	0.271	9.72E-08	7
723	Gm42031	3.98E-12	-0.25471087	0.046	0.21	1.24E-07	7
724	Ostf1	3.98E-12	-0.278252207	0.483	0.763	1.24E-07	7
725	Tcf7	5.94E-12	-0.275481629	0.116	0.325	1.84E-07	7
726	Hsp90b1	1.08E-11	-0.318950353	0.618	0.868	3.34E-07	7
727	Elovl5	1.48E-11	-0.295665975	0.266	0.543	4.60E-07	7
728	Lcp1	2.29E-11	-0.255487298	0.884	0.993	7.10E-07	7
729	Cdh1	6.68E-11	-0.263135433	0.126	0.335	2.07E-06	7
730	Fcer1g	7.63E-11	-0.56305042	0.353	0.555	2.37E-06	7
731	Sdf2l1	8.05E-11	-0.260975624	0.14	0.355	2.50E-06	7
732	Anxa2	1.09E-10	-0.378373794	0.476	0.711	3.39E-06	7
733	Anxa6	1.22E-10	-0.278155247	0.553	0.826	3.78E-06	7
734	Pdia4	1.64E-10	-0.262265207	0.258	0.521	5.08E-06	7
735	Itga1	2.34E-10	-0.262592802	0.176	0.399	7.27E-06	7
736	Saraf	2.50E-10	-0.260842446	0.534	0.804	7.75E-06	7
737	Il27ra	4.32E-10	-0.277898222	0.302	0.562	1.34E-05	7
738	Gm4070	4.68E-10	-0.267457111	0.283	0.548	1.45E-05	7
739	Jaml	5.14E-10	-0.274813993	0.565	0.834	1.60E-05	7
740	P4hb	5.65E-10	-0.260799332	0.355	0.631	1.75E-05	7
741	H2-Q7	5.89E-10	-0.259254796	0.676	0.919	1.83E-05	7
742	Gzmc	7.15E-10	-0.663692531	0.051	0.193	2.22E-05	7
743	Tgtp1	9.10E-10	-0.352993302	0.411	0.655	2.83E-05	7
744	Tcrg-V4	1.73E-09	-0.301889854	0.174	0.379	5.38E-05	7
745	Klrc2	1.99E-09	-0.257145762	0.316	0.567	6.19E-05	7
746	Lef1	2.15E-09	0.389619878	0.242	0.095	6.69E-05	7
747	Arhgap45	4.09E-09	-0.287793893	0.679	0.851	0.000127096	7
748	Xcl1	7.67E-09	-0.332651574	0.703	0.9	0.000238045	7
749	Itgb1	1.14E-08	-0.284518284	0.285	0.528	0.000355013	7
750	Trbc1	1.17E-08	-0.304063682	0.15	0.328	0.000364217	7
751	Hspd1	1.22E-08	-0.257930916	0.302	0.54	0.000380142	7
752	Adgre5	1.25E-08	0.361304696	0.548	0.433	0.000387011	7
753	Emp3	1.61E-08	-0.262084227	0.432	0.689	0.000500167	7
754	Dynll1	1.77E-08	-0.252974472	0.606	0.822	0.000549822	7
755	Ccl5	2.14E-08	-1.04934054	0.295	0.472	0.000665007	7
756	Klri2	5.14E-08	-0.262364039	0.043	0.161	0.001597375	7
757	Klrc1	7.86E-08	-0.331868826	0.302	0.494	0.002441109	7
758	Id3	1.92E-07	-0.257243658	0.068	0.193	0.00595297	7
759	Klra9	2.45E-07	0.597383248	0.283	0.147	0.007596071	7
760	Dnajb1	4.57E-07	-0.279314256	0.447	0.667	0.014179445	7
761	Hspe1	5.54E-07	-0.255995737	0.609	0.826	0.017214808	7
762	Lgals1	6.12E-07	-0.323205146	0.7	0.834	0.019016928	7
763	Ramp1	2.68E-06	0.402968225	0.401	0.293	0.083150348	7
764	Il4	7.14E-06	0.325795066	0.239	0.13	0.221726419	7
765	Dusp1	1.44E-115	1.285205755	0.95	0.723	4.47E-111	8
766	Xist	1.88E-69	0.765837926	0.266	0.002	5.82E-65	8
767	Cd247	2.40E-66	-0.571355645	0.482	0.845	7.46E-62	8
768	S100a4	6.39E-51	-0.770297187	0.305	0.648	1.99E-46	8
769	Klra5	8.20E-50	-0.751826092	0.181	0.522	2.55E-45	8
770	Trgv2	1.75E-47	-0.535514259	0.424	0.784	5.43E-43	8
771	H2-T23	2.37E-46	-0.422717907	0.362	0.724	7.37E-42	8
772	Itgae	7.55E-46	-0.49555331	0.374	0.707	2.35E-41	8
773	Jaml	3.21E-44	-0.437175165	0.288	0.637	9.96E-40	8
774	Ccr8	1.63E-43	-0.490838866	0.347	0.693	5.05E-39	8
775	Klra1	2.00E-34	-0.649545027	0.166	0.445	6.22E-30	8
776	Hspa1b	7.80E-32	-0.447899715	0.094	0.327	2.42E-27	8
777	Ccr10	1.46E-31	-0.360892154	0.044	0.249	4.52E-27	8
778	Hspa1a	1.13E-30	-0.922896048	0.086	0.301	3.50E-26	8
779	5830411N06Rik	3.78E-30	-0.39399051	0.047	0.245	1.17E-25	8
780	Arhgap45	4.22E-29	-0.330863482	0.685	0.878	1.31E-24	8
781	Klra9	1.84E-27	0.66362198	0.408	0.192	5.72E-23	8
782	Anxa2	6.48E-26	-0.344889691	0.719	0.867	2.01E-21	8
783	Tnfaip3	6.49E-26	0.476069568	0.569	0.384	2.01E-21	8
784	Atp1a1	1.31E-25	-0.301689876	0.353	0.64	4.08E-21	8
785	Tcrg-C2	3.95E-24	-0.28041916	0.172	0.406	1.23E-19	8
786	Cd48	2.44E-23	-0.274842329	0.644	0.833	7.57E-19	8
787	Il27ra	6.55E-23	-0.266689189	0.383	0.65	2.03E-18	8
788	Lamp1	1.08E-22	-0.257376314	0.238	0.477	3.35E-18	8
789	Spop	2.21E-22	-0.254223875	0.326	0.604	6.87E-18	8
790	Ppp1r15a	9.95E-22	0.430177575	0.611	0.481	3.09E-17	8
791	Vim	4.56E-21	-0.365661761	0.787	0.898	1.42E-16	8
792	Canx	4.63E-21	-0.271691609	0.558	0.78	1.44E-16	8
793	Hsp90b1	1.44E-20	-0.263673855	0.847	0.953	4.48E-16	8
794	Rsrp1	1.40E-19	-0.269315896	0.654	0.859	4.33E-15	8
795	Arhgef1	4.58E-19	-0.261257207	0.693	0.868	1.42E-14	8
796	Ccl5	1.92E-18	-1.244604317	0.186	0.364	5.95E-14	8
797	Ly6c2	3.72E-18	0.40487132	0.679	0.509	1.16E-13	8
798	Tcrg-V4	5.59E-18	-0.299211666	0.196	0.395	1.74E-13	8
799	Ifitm2	1.03E-17	-0.637745019	0.039	0.165	3.19E-13	8
800	Xcl1	1.19E-17	-0.528015294	0.722	0.885	3.70E-13	8
801	Drosha	3.10E-17	0.414632908	0.207	0.083	9.62E-13	8
802	Thy1	7.41E-14	-0.265430235	0.677	0.811	2.30E-09	8
803	Klrc1	1.50E-13	-0.364622991	0.281	0.446	4.65E-09	8
804	Itgb1	6.73E-13	-0.316606266	0.416	0.619	2.09E-08	8
805	Fcer1g	1.70E-10	-0.348028422	0.41	0.546	5.27E-06	8
806	Izumo1r	1.78E-09	0.317769681	0.342	0.238	5.54E-05	8
807	Hist1h2ap	5.12E-07	-0.588405833	0.276	0.409	0.015894798	8
808	Dusp1	2.21E-225	1.492318039	0.941	0.697	6.88E-221	9
809	Xist	7.68E-142	0.886164354	0.272	0	2.39E-137	9
810	Klra9	7.38E-99	0.859490771	0.574	0.225	2.29E-94	9
811	Gzma	3.17E-78	0.888741197	0.526	0.209	9.84E-74	9
812	Fos	1.39E-67	0.809250788	0.847	0.724	4.32E-63	9
813	H2-T23	5.54E-60	-0.400753257	0.362	0.722	1.72E-55	9
814	Thy1	7.37E-57	-0.427888137	0.658	0.883	2.29E-52	9
815	Itga4	3.52E-56	-0.520781972	0.066	0.316	1.09E-51	9
816	Klra1	1.89E-51	-0.584389197	0.266	0.565	5.88E-47	9
817	S100a4	3.87E-51	-0.46074304	0.638	0.842	1.20E-46	9
818	Cd247	2.06E-48	-0.354362714	0.406	0.744	6.39E-44	9
819	Arhgap45	4.67E-48	-0.356628522	0.639	0.884	1.45E-43	9
820	Jaml	1.68E-47	-0.344540083	0.362	0.687	5.21E-43	9
821	Hspa1b	4.08E-46	-0.487482177	0.081	0.308	1.27E-41	9
822	Tcf7	2.72E-43	-0.339834482	0.168	0.441	8.45E-39	9
823	Rsrp1	3.22E-43	-0.346421211	0.596	0.86	9.99E-39	9
824	Trgv2	1.15E-42	-0.428088339	0.473	0.74	3.58E-38	9
825	Ikzf2	1.29E-42	-0.346467891	0.09	0.318	4.02E-38	9
826	H2-Q7	2.24E-42	-0.336451109	0.621	0.873	6.96E-38	9
827	Hspa1a	3.22E-42	-0.988425503	0.067	0.266	9.99E-38	9
828	Tigit	1.70E-41	-0.351040462	0.089	0.308	5.29E-37	9
829	Lamp1	8.48E-39	-0.295031956	0.148	0.397	2.63E-34	9
830	Gm42031	3.40E-38	-0.274605989	0.043	0.224	1.06E-33	9
831	Cldnd1	1.07E-37	-0.323713249	0.202	0.467	3.31E-33	9
832	Tnfaip3	5.57E-37	0.558403294	0.583	0.442	1.73E-32	9
833	Cd160	2.71E-36	-0.374508356	0.324	0.59	8.41E-32	9
834	Cd244	4.38E-36	-0.289100595	0.123	0.347	1.36E-31	9
835	Pdlim1	4.69E-36	-0.260928705	0.064	0.254	1.46E-31	9
836	Cd48	1.73E-35	-0.29766853	0.614	0.871	5.36E-31	9
837	Cx3cr1	2.42E-35	-0.290057515	0.058	0.241	7.51E-31	9
838	Klra5	1.45E-34	-0.438415297	0.352	0.577	4.50E-30	9
839	Anxa2	2.64E-33	-0.276409022	0.754	0.922	8.21E-29	9
840	Saraf	6.98E-33	-0.258983575	0.592	0.846	2.17E-28	9
841	Atp1a1	2.08E-31	-0.308035775	0.257	0.511	6.47E-27	9
842	Car2	3.48E-30	-0.301549378	0.005	0.121	1.08E-25	9
843	Itgb1	2.64E-27	-0.328332216	0.524	0.758	8.19E-23	9
844	Epsti1	3.10E-27	-0.256233055	0.519	0.776	9.63E-23	9
845	5830411N06Rik	4.17E-18	-0.252845285	0.056	0.164	1.30E-13	9
846	Xcl1	9.64E-18	-0.271059337	0.746	0.898	2.99E-13	9
847	Tyrobp	1.20E-15	-0.579816518	0.108	0.218	3.72E-11	9
848	Ifitm2	9.25E-15	-0.414715955	0.267	0.404	2.87E-10	9
849	Ctla2a	3.72E-14	-0.251336377	0.401	0.58	1.16E-09	9
