# Supplementary material for: Thymic iNKT single cell analyses unmask the common developmental program of mouse innate T cells
Source: Nat Commun. 2020 Dec 7;11:6238. doi: 10.1038/s41467-020-20073-8 (PMC7721697; doi:10.1038/s41467-020-20073-8)
Supplement: Supplementary file 6 — Supplementary Data 3 [file 41467_2020_20073_MOESM6_ESM.csv]

Supplementary Data III. List of differentially upregulated genes per cluster common to thymic iNKT and MAIT cells.										A Bonferroni correction was implemented to account for multiple comparisons.
	Gene	MAIT_p_val	MAIT_avg_logFC	MAIT_pct.1	MAIT_pct.2	MAIT_p_val_adj	B6_2NKT_p_val	B6_2NKT_avg_logFC	B6_2NKT_pct.1	B6_2NKT_pct.2	B6_2NKT_p_val_adj	B6NKT_p_val	B6NKT_avg_logFC	B6NKT_pct.1	B6NKT_pct.2	B6NKT_p_val_adj	max_pval	minimump_p_val	Cluster
1	Lef1	3.79E-163	2.642356126	0.967	0.263	1.18E-158	8.36E-255	2.304139991	0.984	0.364	2.60E-250	0	2.125481428	0.976	0.416	0	3.79E-163	0	0
2	Itm2a	3.78E-127	2.961261836	0.912	0.084	1.17E-122	8.12E-189	2.676723653	0.935	0.284	2.52E-184	0	2.487104979	0.872	0.207	0	3.78E-127	0	0
3	Slc29a1	3.59E-120	1.911197503	0.604	0.215	1.12E-115	2.31E-150	1.880991882	0.886	0.232	7.16E-146	0	1.96590219	0.829	0.252	0	3.59E-120	0	0
4	Nrgn	2.56E-99	2.481478046	0.681	0.079	7.95E-95	2.26E-122	2.428259863	0.837	0.136	7.01E-118	0	2.115658429	0.838	0.208	0	2.56E-99	0	0
5	Ly6e	7.20E-81	-1.530500191	0.451	0.982	2.24E-76	1.95E-215	-1.522700768	0.748	0.999	6.05E-211	0	-1.352619604	0.71	0.996	0	7.20E-81	0	0
6	H2-D1	6.32E-41	-0.880476997	0.484	0.963	1.96E-36	1.05E-166	-1.776686228	0.642	0.996	3.26E-162	4.94065645841247e-324	-1.454746709	0.641	0.992	1.53422205003082e-319	6.32E-41	1.48219693752374e-323	0
7	Gm43352	2.21E-97	2.080777704	0.714	0.052	6.85E-93	3.54E-124	1.875395047	0.756	0.075	1.10E-119	4.49599737715534e-322	1.897577079	0.72	0.122	1.39614206552805e-317	2.21E-97	1.3487992131466e-321	0
8	Tox	1.11E-144	1.88585225	0.945	0.385	3.45E-140	1.28E-121	1.537333538	0.927	0.287	3.96E-117	7.80E-297	1.452899138	0.884	0.353	2.42E-292	1.28E-121	2.34E-296	0
9	H2-K1	1.38E-36	-1.040783282	0.187	0.818	4.29E-32	2.91E-125	-2.176631525	0.439	0.987	9.03E-121	6.16E-269	-1.812736	0.406	0.967	1.91E-264	1.38E-36	1.85E-268	0
10	Slamf6	6.84E-58	1.583326683	0.593	0.137	2.12E-53	6.76E-105	1.406145013	0.732	0.198	2.10E-100	2.08E-245	1.230372355	0.663	0.224	6.47E-241	6.84E-58	6.25E-245	0
11	Marcksl1	2.07E-48	1.269716107	0.626	0.165	6.42E-44	3.28E-133	1.682456213	0.862	0.087	1.02E-128	9.84E-245	1.426435797	0.739	0.154	3.05E-240	2.07E-48	2.95E-244	0
12	Myb	1.36E-72	1.354273216	0.516	0.08	4.24E-68	2.62E-101	1.355037098	0.732	0.079	8.13E-97	2.41E-243	1.392196382	0.653	0.111	7.50E-239	1.36E-72	7.24E-243	0
13	Ldhb	5.37E-45	1.08745332	0.473	0.123	1.67E-40	1.60E-98	1.332682657	0.797	0.137	4.98E-94	1.14E-223	1.249777031	0.736	0.2	3.56E-219	5.37E-45	3.43E-223	0
14	Id2	3.58E-57	-1.390849627	0.286	0.944	1.11E-52	4.05E-106	-1.665635504	0.301	0.973	1.26E-101	8.81E-212	-1.205059174	0.354	0.944	2.74E-207	3.58E-57	2.64E-211	0
15	Sox4	7.92E-72	1.489124265	0.681	0.162	2.46E-67	1.33E-55	0.852928254	0.512	0.057	4.12E-51	1.99E-206	1.260431607	0.634	0.112	6.19E-202	1.33E-55	5.98E-206	0
16	AW112010	6.77E-35	-1.352941176	0.11	0.742	2.10E-30	5.49E-110	-2.369426979	0.122	0.941	1.70E-105	3.09E-203	-1.958269321	0.221	0.871	9.60E-199	6.77E-35	9.27E-203	0
17	Pdcd1	1.20E-41	1.023299985	0.56	0.258	3.72E-37	9.28E-72	1.267200707	0.829	0.269	2.88E-67	4.07E-196	1.255877205	0.827	0.32	1.26E-191	1.20E-41	1.22E-195	0
18	Ltb	1.63E-61	-1.699612419	0.165	0.909	5.05E-57	2.00E-77	-1.71884675	0.146	0.889	6.21E-73	2.83E-174	-1.593229081	0.162	0.807	8.78E-170	1.63E-61	8.48E-174	0
19	Il7r	2.99E-59	-1.527631659	0.176	0.912	9.28E-55	1.74E-59	-1.383853604	0.195	0.864	5.40E-55	3.49E-169	-1.368019016	0.249	0.863	1.09E-164	2.99E-59	1.05E-168	0
20	Capg	5.88E-58	-1.677148897	0.165	0.894	1.83E-53	5.94E-77	-1.639445942	0.203	0.887	1.84E-72	2.04E-160	-1.215534662	0.292	0.854	6.32E-156	5.88E-58	6.11E-160	0
21	Hivep3	2.29E-69	1.51820975	0.571	0.054	7.10E-65	1.22E-93	1.293820545	0.764	0.132	3.79E-89	2.69E-152	1.065407524	0.563	0.127	8.34E-148	2.29E-69	8.06E-152	0
22	S100a6	2.48E-51	-2.079845748	0.055	0.799	7.70E-47	2.12E-52	-2.174701383	0.081	0.731	6.58E-48	3.29E-140	-1.722304907	0.216	0.782	1.02E-135	2.48E-51	9.88E-140	0
23	Thy1	3.00E-74	-1.643342769	0.198	0.947	9.30E-70	1.16E-46	-1.681571064	0.114	0.693	3.60E-42	6.81E-140	-1.416146008	0.221	0.771	2.12E-135	1.16E-46	2.04E-139	0
24	Myl12b	1.57E-23	-0.655983669	0.374	0.854	4.87E-19	1.52E-73	-0.949079591	0.699	0.982	4.71E-69	7.34E-135	-0.763445317	0.696	0.96	2.28E-130	1.57E-23	2.20E-134	0
25	Cd7	4.99E-44	-1.587088989	0.022	0.713	1.55E-39	9.80E-59	-1.940943888	0.073	0.77	3.04E-54	2.38E-131	-1.650675201	0.116	0.7	7.38E-127	4.99E-44	7.13E-131	0
26	Itgb7	1.64E-35	-1.068943679	0.121	0.756	5.09E-31	1.30E-43	-1.039574477	0.049	0.647	4.02E-39	1.43E-128	-1.102030311	0.081	0.642	4.44E-124	1.64E-35	4.29E-128	0
27	Cd27	1.96E-104	1.668481883	0.923	0.416	6.08E-100	5.46E-64	1.126672522	0.878	0.517	1.70E-59	3.87E-128	0.95737539	0.819	0.544	1.20E-123	5.46E-64	1.16E-127	0
28	Egr2	1.75E-30	1.106530902	0.341	0.031	5.45E-26	2.72E-60	0.974198063	0.496	0.028	8.45E-56	6.86E-127	1.017446786	0.411	0.048	2.13E-122	1.75E-30	2.06E-126	0
29	Slfn2	4.10E-32	-0.845407325	0.088	0.684	1.27E-27	5.89E-52	-1.210354365	0.089	0.745	1.83E-47	9.84E-126	-1.077484954	0.116	0.686	3.06E-121	4.10E-32	2.95E-125	0
30	Ifi27l2a	5.07E-12	-1.046583289	0.231	0.605	1.58E-07	4.53E-53	-1.891351162	0.211	0.828	1.41E-48	4.10E-125	-1.531119377	0.335	0.806	1.27E-120	5.07E-12	1.23E-124	0
31	Cd81	6.40E-36	0.986741032	0.418	0.08	1.99E-31	1.69E-72	1.171965786	0.748	0.159	5.25E-68	4.71E-123	0.911511308	0.596	0.208	1.46E-118	6.40E-36	1.41E-122	0
32	Junb	7.38E-18	-0.77546027	0.363	0.797	2.29E-13	6.15E-45	-1.338505282	0.659	0.958	1.91E-40	1.28E-119	-1.242504972	0.577	0.942	3.96E-115	7.38E-18	3.83E-119	0
33	Ctsw	3.27E-21	-0.646318128	0.231	0.726	1.01E-16	5.08E-70	-1.411586751	0.39	0.95	1.58E-65	3.34E-118	-1.028950255	0.437	0.893	1.04E-113	3.27E-21	1.00E-117	0
34	Cyba	4.21E-31	-0.728673382	0.341	0.881	1.31E-26	3.19E-63	-1.140077091	0.553	0.94	9.90E-59	3.80E-117	-0.868801148	0.523	0.911	1.18E-112	4.21E-31	1.14E-116	0
35	Bcl2a1b	5.70E-31	-0.924070883	0.143	0.741	1.77E-26	1.73E-43	-1.227675323	0.13	0.72	5.36E-39	2.17E-116	-1.17791243	0.097	0.635	6.75E-112	5.70E-31	6.52E-116	0
36	Dusp1	2.18E-14	-0.651197619	0.055	0.416	6.76E-10	1.92E-37	-1.529862951	0.407	0.845	5.95E-33	6.34E-110	-1.637185045	0.551	0.911	1.97E-105	2.18E-14	1.90E-109	0
37	Adk	9.89E-60	1.282907481	0.571	0.188	3.07E-55	1.64E-48	0.855158369	0.577	0.161	5.11E-44	3.42E-103	0.765886322	0.463	0.188	1.06E-98	1.64E-48	1.03E-102	0
38	Id3	8.23E-54	1.60607131	0.703	0.321	2.56E-49	9.71E-34	1.003086772	0.756	0.268	3.01E-29	1.65E-98	1.000267237	0.803	0.398	5.11E-94	9.71E-34	4.94E-98	0
39	Selplg	2.11E-26	-0.757078535	0.341	0.853	6.57E-22	2.66E-46	-1.043893263	0.447	0.914	8.27E-42	3.14E-97	-0.883338208	0.48	0.877	9.74E-93	2.11E-26	9.41E-97	0
40	Bcl2a1d	1.52E-32	-1.073048919	0.033	0.626	4.73E-28	3.49E-37	-1.050301383	0.049	0.589	1.08E-32	3.31E-92	-0.926954768	0.064	0.534	1.03E-87	1.52E-32	9.94E-92	0
41	Cxcr6	4.20E-36	-1.218232023	0.132	0.768	1.30E-31	4.96E-38	-1.379810035	0.154	0.691	1.54E-33	3.30E-91	-1.102564171	0.24	0.704	1.02E-86	4.20E-36	9.89E-91	0
42	Lgals1	3.95E-49	-1.815089664	0.242	0.886	1.23E-44	6.01E-36	-1.133586954	0.268	0.783	1.87E-31	6.59E-90	-1.10557861	0.356	0.768	2.05E-85	6.01E-36	1.98E-89	0
43	Ly6a	1.33E-16	-1.027512223	0.044	0.44	4.13E-12	4.25E-37	-1.427976922	0.024	0.556	1.32E-32	1.98E-84	-1.188720781	0.067	0.514	6.16E-80	1.33E-16	5.95E-84	0
44	Rgs1	8.76E-16	-1.032851046	0.066	0.462	2.72E-11	7.74E-40	-1.74294577	0.057	0.621	2.40E-35	5.64E-82	-1.66237746	0.116	0.555	1.75E-77	8.76E-16	1.69E-81	0
45	Lsp1	7.07E-22	-0.609567173	0.429	0.873	2.20E-17	1.43E-33	-0.76437003	0.602	0.921	4.44E-29	1.11E-81	-0.697266147	0.475	0.857	3.45E-77	7.07E-22	3.34E-81	0
46	Klf2	5.09E-13	-0.585750487	0.121	0.483	1.58E-08	2.40E-18	-0.786306493	0.024	0.347	7.44E-14	8.27E-80	-1.319854467	0.159	0.609	2.57E-75	5.09E-13	2.48E-79	0
47	Bcl2	7.87E-75	2.034726532	0.857	0.124	2.44E-70	7.21E-20	0.734131662	0.764	0.416	2.24E-15	1.22E-55	0.818949895	0.667	0.319	3.78E-51	7.21E-20	2.36E-74	0
48	Emp3	2.42E-26	-0.910159116	0.121	0.675	7.50E-22	2.56E-24	-0.931797628	0.146	0.569	7.96E-20	1.39E-74	-0.91986848	0.188	0.601	4.32E-70	2.56E-24	4.17E-74	0
49	Ahnak	6.63E-11	-0.481603941	0.033	0.316	2.06E-06	1.57E-37	-1.107451353	0.016	0.546	4.86E-33	7.04E-74	-0.925611163	0.048	0.449	2.19E-69	6.63E-11	2.11E-73	0
50	Hcst	2.94E-13	-0.525968065	0.462	0.822	9.14E-09	6.37E-50	-1.165130119	0.52	0.94	1.98E-45	1.39E-73	-0.847416842	0.561	0.878	4.33E-69	2.94E-13	4.18E-73	0
51	Ppp1r18	7.60E-17	-0.325904355	0.209	0.605	2.36E-12	4.20E-33	-0.764896063	0.528	0.894	1.30E-28	9.02E-73	-0.682861738	0.506	0.846	2.80E-68	7.60E-17	2.71E-72	0
52	Lgals3	5.10E-49	-2.403412012	0.187	0.839	1.58E-44	8.83E-25	-1.205601321	0.041	0.459	2.74E-20	1.14E-67	-1.185053488	0.086	0.482	3.55E-63	8.83E-25	3.43E-67	0
53	Ms4a6b	7.71E-10	-0.628847119	0.077	0.369	2.39E-05	1.24E-25	-0.791946489	0.285	0.738	3.84E-21	6.88E-67	-0.767622474	0.233	0.656	2.14E-62	7.71E-10	2.06E-66	0
54	Klf6	1.28E-12	-0.696908835	0.088	0.441	3.98E-08	1.76E-18	-0.810576788	0.179	0.56	5.46E-14	8.55E-67	-1.059377067	0.302	0.701	2.65E-62	1.28E-12	2.56E-66	0
55	Tpst2	2.79E-23	-0.77034162	0.121	0.642	8.67E-19	5.36E-25	-0.746947267	0.268	0.683	1.67E-20	4.08E-66	-0.752779322	0.249	0.648	1.27E-61	2.79E-23	1.22E-65	0
56	Crip1	4.79E-28	-1.037671933	0.319	0.841	1.49E-23	6.63E-25	-1.036653418	0.561	0.85	2.06E-20	1.75E-65	-0.952812176	0.525	0.808	5.44E-61	6.63E-25	5.26E-65	0
57	Anxa6	8.45E-26	-0.734870456	0.077	0.608	2.62E-21	4.36E-38	-0.963250162	0.154	0.701	1.35E-33	4.20E-61	-0.699058269	0.219	0.613	1.30E-56	8.45E-26	1.26E-60	0
58	Itgae	6.58E-34	-0.982363594	0.011	0.593	2.04E-29	4.34E-20	-0.818101003	0.049	0.413	1.35E-15	2.19E-60	-0.804258846	0.043	0.387	6.81E-56	4.34E-20	6.58E-60	0
59	Tesc	6.51E-14	-0.642499794	0.033	0.374	2.02E-09	1.66E-14	-0.631039162	0.065	0.347	5.15E-10	5.53E-57	-0.759381758	0.074	0.425	1.72E-52	6.51E-14	1.66E-56	0
60	Arl4c	3.29E-19	-0.747724331	0.066	0.516	1.02E-14	1.23E-21	-0.591629028	0.024	0.394	3.81E-17	1.29E-55	-0.66301213	0.133	0.497	3.99E-51	3.29E-19	3.86E-55	0
61	Esyt1	7.81E-17	-0.605156622	0.077	0.495	2.43E-12	1.02E-24	-0.730094865	0.089	0.521	3.17E-20	2.35E-55	-0.63577337	0.133	0.502	7.31E-51	7.81E-17	7.06E-55	0
62	Samhd1	7.39E-24	-0.841989106	0.022	0.506	2.29E-19	1.35E-16	-0.567757367	0.041	0.364	4.20E-12	3.97E-53	-0.647300786	0.045	0.363	1.23E-48	1.35E-16	1.19E-52	0
63	Il18r1	5.94E-45	-1.26459895	0	0.676	1.84E-40	7.13E-20	-0.617050455	0.016	0.356	2.21E-15	8.29E-53	-0.630547461	0.036	0.347	2.57E-48	7.13E-20	2.49E-52	0
64	Klk8	1.21E-18	-0.584928206	0.275	0.737	3.75E-14	8.71E-18	-0.613364632	0.407	0.751	2.70E-13	8.90E-53	-0.61431154	0.359	0.703	2.76E-48	8.71E-18	2.67E-52	0
65	Vim	7.52E-24	-1.016755798	0.319	0.808	2.34E-19	7.98E-27	-1.240431346	0.325	0.727	2.48E-22	1.20E-52	-0.894284311	0.494	0.765	3.73E-48	7.52E-24	3.60E-52	0
66	Fos	1.58E-17	-1.162151036	0.121	0.565	4.91E-13	2.03E-10	-0.675512051	0.333	0.613	6.31E-06	1.50E-52	-1.240865723	0.349	0.677	4.65E-48	2.03E-10	4.49E-52	0
67	Tspo	1.33E-26	-0.808244801	0.341	0.851	4.13E-22	1.20E-37	-0.816658437	0.561	0.92	3.74E-33	1.01E-51	-0.529260584	0.587	0.872	3.15E-47	1.33E-26	3.04E-51	0
68	Rcsd1	1.24E-13	-0.301151664	0.077	0.387	3.85E-09	1.07E-15	-0.533170134	0.106	0.442	3.33E-11	1.06E-49	-0.489061407	0.109	0.454	3.30E-45	1.24E-13	3.19E-49	0
69	Ier5	1.59E-10	-0.309078792	0.143	0.445	4.95E-06	1.18E-12	-0.563772895	0.285	0.601	3.67E-08	3.58E-47	-0.675063663	0.387	0.714	1.11E-42	1.59E-10	1.07E-46	0
70	Pla2g16	2.84E-16	-0.600032153	0.044	0.434	8.81E-12	2.73E-25	-0.761396115	0.154	0.591	8.46E-21	9.94E-47	-0.575186656	0.183	0.522	3.09E-42	2.84E-16	2.98E-46	0
71	Ctsd	7.59E-10	-0.371813745	0.286	0.607	2.36E-05	4.31E-32	-0.920682405	0.634	0.917	1.34E-27	2.13E-44	-0.63137832	0.556	0.817	6.63E-40	7.59E-10	6.40E-44	0
72	Runx3	2.75E-16	-0.601369119	0.022	0.392	8.53E-12	1.03E-19	-0.662290233	0.033	0.385	3.20E-15	5.96E-41	-0.581288932	0.045	0.31	1.85E-36	2.75E-16	1.79E-40	0
73	Tapbp	4.20E-16	-0.392211522	0.209	0.612	1.30E-11	3.22E-18	-0.606090733	0.333	0.694	9.99E-14	1.00E-39	-0.546019287	0.356	0.662	3.11E-35	4.20E-16	3.00E-39	0
74	Stmn1	7.04E-17	0.874853964	0.67	0.302	2.19E-12	5.06E-31	0.832912888	0.691	0.198	1.57E-26	1.10E-37	0.556184174	0.551	0.255	3.43E-33	7.04E-17	3.31E-37	0
75	Ctss	4.40E-34	-1.053377216	0.022	0.622	1.37E-29	4.50E-14	-0.532354925	0.089	0.383	1.40E-09	6.28E-37	-0.50208687	0.119	0.398	1.95E-32	4.50E-14	1.88E-36	0
76	Rbms1	4.31E-14	-0.392081078	0.066	0.401	1.34E-09	6.66E-18	-0.511445638	0.089	0.459	2.07E-13	1.05E-36	-0.51294882	0.126	0.416	3.25E-32	4.31E-14	3.14E-36	0
77	Fli1	1.11E-12	-0.351967028	0.088	0.409	3.45E-08	1.48E-17	-0.518351167	0.049	0.391	4.58E-13	7.08E-36	-0.427792639	0.088	0.362	2.20E-31	1.11E-12	2.12E-35	0
78	Ostf1	5.13E-18	-0.514750309	0.231	0.684	1.59E-13	5.68E-11	-0.479201296	0.407	0.668	1.76E-06	3.62E-35	-0.509262707	0.264	0.558	1.13E-30	5.68E-11	1.09E-34	0
79	Smpdl3a	2.52E-34	-0.936351355	0.099	0.725	7.82E-30	1.11E-15	-0.653755366	0.374	0.658	3.45E-11	3.18E-24	-0.381695506	0.399	0.65	9.89E-20	1.11E-15	7.55E-34	0
80	Stat1	1.99E-10	-0.441152229	0.165	0.492	6.17E-06	3.45E-13	-0.73905296	0.341	0.63	1.07E-08	3.84E-34	-0.664618547	0.33	0.611	1.19E-29	1.99E-10	1.15E-33	0
81	1810037I17Rik	1.19E-24	-0.759680033	0.033	0.537	3.68E-20	1.81E-20	-0.66013544	0.195	0.591	5.62E-16	1.24E-33	-0.474772777	0.209	0.5	3.84E-29	1.81E-20	3.71E-33	0
82	Fam102a	3.26E-13	-0.325081618	0.044	0.334	1.01E-08	9.96E-13	-0.502610861	0.081	0.367	3.09E-08	3.37E-33	-0.507594157	0.102	0.358	1.05E-28	9.96E-13	1.01E-32	0
83	Bst2	3.33E-11	-0.503798173	0.099	0.428	1.03E-06	1.61E-15	-0.626246668	0.252	0.588	5.01E-11	2.20E-31	-0.578722034	0.254	0.525	6.82E-27	3.33E-11	6.59E-31	0
84	Lgals3bp	3.49E-15	-0.546581011	0.077	0.468	1.08E-10	1.65E-11	-0.508322678	0.171	0.439	5.13E-07	2.29E-31	-0.489003379	0.181	0.453	7.11E-27	1.65E-11	6.87E-31	0
85	Cyth4	7.94E-16	-0.572768993	0.055	0.443	2.47E-11	3.37E-13	-0.528893052	0.171	0.463	1.05E-08	1.41E-30	-0.478366234	0.171	0.438	4.37E-26	3.37E-13	4.22E-30	0
86	Mcm3	2.69E-30	0.759623381	0.747	0.169	8.34E-26	2.94E-102	0.847623623	0.816	0.175	9.12E-98	1.40E-248	0.837942474	0.792	0.188	4.33E-244	2.69E-30	4.19E-248	1
87	Stmn1	3.16E-33	0.98381225	0.928	0.296	9.81E-29	8.67E-118	0.700937237	0.847	0.166	2.69E-113	5.21E-247	0.565183627	0.796	0.21	1.62E-242	3.16E-33	1.56E-246	1
88	Cdca7	4.06E-20	0.642186108	0.675	0.193	1.26E-15	2.17E-106	0.602122781	0.749	0.117	6.75E-102	3.75E-245	0.628834994	0.703	0.128	1.16E-240	4.06E-20	1.12E-244	1
89	Dut	9.04E-25	0.704354237	0.916	0.374	2.81E-20	4.87E-104	0.95121744	0.937	0.325	1.51E-99	4.95E-244	0.889929222	0.904	0.32	1.54E-239	9.04E-25	1.48E-243	1
90	Pdlim1	8.23E-12	0.404445619	0.795	0.407	2.56E-07	3.38E-112	0.724542154	0.878	0.191	1.05E-107	1.03E-220	0.644097483	0.828	0.243	3.19E-216	8.23E-12	3.08E-220	1
91	Mcm5	1.67E-27	0.687887081	0.759	0.188	5.19E-23	7.72E-74	0.669260095	0.722	0.173	2.40E-69	5.23E-217	0.674435718	0.733	0.171	1.62E-212	1.67E-27	1.57E-216	1
92	Mcm2	2.32E-19	0.527740794	0.699	0.215	7.22E-15	7.04E-96	0.582451443	0.796	0.17	2.19E-91	4.69E-211	0.60653972	0.733	0.177	1.46E-206	2.32E-19	1.41E-210	1
93	Pgk1	3.96E-25	0.66351722	0.988	0.707	1.23E-20	1.34E-101	0.748281496	1	0.663	4.16E-97	8.81E-203	0.651042285	0.989	0.632	2.74E-198	3.96E-25	2.64E-202	1
94	Tipin	6.37E-21	0.537680334	0.747	0.237	1.98E-16	8.70E-79	0.612948052	0.784	0.205	2.70E-74	3.48E-200	0.587449023	0.708	0.172	1.08E-195	6.37E-21	1.04E-199	1
95	Tesc	2.46E-25	0.797646097	0.88	0.35	7.63E-21	2.30E-94	0.897070603	0.902	0.294	7.14E-90	1.30E-198	0.772634525	0.887	0.346	4.04E-194	2.46E-25	3.91E-198	1
96	Ung	2.45E-22	0.559638415	0.663	0.164	7.61E-18	1.18E-82	0.551694931	0.612	0.092	3.68E-78	7.70E-195	0.569020413	0.557	0.088	2.39E-190	2.45E-22	2.31E-194	1
97	Igfbp4	3.57E-27	0.963214937	0.675	0.136	1.11E-22	4.17E-116	1.151234052	0.737	0.094	1.30E-111	9.41E-194	1.017777465	0.716	0.183	2.92E-189	3.57E-27	2.82E-193	1
98	Tfdp1	1.19E-11	0.266618057	0.578	0.232	3.69E-07	4.24E-92	0.512508435	0.8	0.187	1.32E-87	7.16E-193	0.448866487	0.712	0.19	2.22E-188	1.19E-11	2.15E-192	1
99	Mcm6	1.06E-25	0.753051627	0.831	0.287	3.28E-21	2.09E-85	0.801426367	0.914	0.355	6.48E-81	2.14E-192	0.726212956	0.894	0.369	6.64E-188	1.06E-25	6.41E-192	1
100	Ppa1	1.07E-16	0.412258314	0.783	0.321	3.31E-12	3.49E-75	0.49465097	0.875	0.301	1.08E-70	3.90E-187	0.477603029	0.836	0.298	1.21E-182	1.07E-16	1.17E-186	1
101	Phgdh	1.59E-28	0.782047134	0.964	0.467	4.94E-24	2.95E-71	0.681197443	0.937	0.415	9.16E-67	1.59E-183	0.658779104	0.938	0.44	4.93E-179	1.59E-28	4.76E-183	1
102	Mcm4	4.02E-19	0.362813596	0.614	0.172	1.25E-14	3.88E-78	0.464951171	0.784	0.223	1.20E-73	1.46E-181	0.472479632	0.745	0.23	4.54E-177	4.02E-19	4.39E-181	1
103	Rbmxl1	7.92E-15	0.396458941	0.795	0.36	2.46E-10	4.74E-69	0.474655711	0.902	0.355	1.47E-64	2.07E-178	0.402853254	0.832	0.318	6.43E-174	7.92E-15	6.22E-178	1
104	Ranbp1	2.48E-28	0.726558807	1	0.692	7.69E-24	8.36E-67	0.635898555	0.984	0.612	2.60E-62	4.49E-178	0.627140477	0.983	0.57	1.39E-173	2.48E-28	1.35E-177	1
105	Plac8	1.21E-18	0.705058964	0.53	0.117	3.75E-14	2.43E-104	0.949389859	0.835	0.176	7.54E-100	1.89E-177	0.778207523	0.775	0.248	5.86E-173	1.21E-18	5.66E-177	1
106	Fabp5	5.85E-16	0.409549113	0.663	0.228	1.82E-11	3.52E-86	0.554428798	0.784	0.186	1.09E-81	3.88E-175	0.477118131	0.724	0.218	1.21E-170	5.85E-16	1.16E-174	1
107	Ass1	1.75E-29	0.874918841	0.855	0.284	5.42E-25	2.15E-63	0.719890835	0.835	0.308	6.68E-59	6.52E-175	0.681396833	0.85	0.326	2.02E-170	1.75E-29	1.96E-174	1
108	Hells	8.33E-23	0.59724006	0.639	0.145	2.59E-18	4.92E-86	0.576884133	0.624	0.089	1.53E-81	1.71E-174	0.510438726	0.528	0.088	5.31E-170	8.33E-23	5.13E-174	1
109	Fos	1.93E-12	-1.110123358	0.241	0.561	6.01E-08	8.30E-52	-1.189554262	0.314	0.626	2.58E-47	3.94E-172	-1.746999006	0.388	0.69	1.22E-167	1.93E-12	1.18E-171	1
110	Hspd1	3.23E-26	0.727414635	0.964	0.563	1.00E-21	2.61E-81	0.763293065	0.98	0.488	8.12E-77	4.11E-171	0.670358976	0.967	0.55	1.28E-166	3.23E-26	1.23E-170	1
111	Atic	1.62E-14	0.468156374	0.747	0.316	5.04E-10	2.22E-87	0.506305166	0.929	0.323	6.90E-83	3.07E-168	0.445771347	0.873	0.365	9.53E-164	1.62E-14	9.21E-168	1
112	Dbi	1.18E-08	0.302177783	0.819	0.496	0.000365287	1.58E-61	0.470510187	0.949	0.451	4.91E-57	7.89E-166	0.488121844	0.928	0.437	2.45E-161	1.18E-08	2.37E-165	1
113	Nap1l1	2.63E-13	0.483703282	0.928	0.585	8.16E-09	2.15E-72	0.629436338	0.965	0.441	6.69E-68	1.79E-164	0.570235956	0.925	0.44	5.57E-160	2.63E-13	5.38E-164	1
114	Pgam1	4.87E-15	0.473999049	0.916	0.513	1.51E-10	4.01E-69	0.646744619	0.961	0.586	1.25E-64	3.26E-162	0.595554136	0.976	0.586	1.01E-157	4.87E-15	9.77E-162	1
115	Id3	2.13E-14	0.633345749	0.747	0.321	6.61E-10	1.71E-91	1.018537055	0.867	0.24	5.32E-87	4.76E-160	0.693253529	0.867	0.368	1.48E-155	2.13E-14	1.43E-159	1
116	Snrpa	1.07E-15	0.257372534	0.759	0.348	3.31E-11	3.70E-66	0.330093141	0.867	0.365	1.15E-61	2.53E-158	0.332869341	0.849	0.377	7.84E-154	1.07E-15	7.58E-158	1
117	Hmgn1	1.27E-11	0.394873633	0.952	0.655	3.95E-07	4.04E-65	0.62098136	0.976	0.522	1.26E-60	3.28E-158	0.554121274	0.959	0.518	1.02E-153	1.27E-11	9.84E-158	1
118	Galk1	7.53E-10	0.257002806	0.518	0.203	2.34E-05	6.48E-65	0.344014671	0.714	0.219	2.01E-60	9.66E-157	0.377033362	0.652	0.195	3.00E-152	7.53E-10	2.90E-156	1
119	Dtymk	6.02E-12	0.259067205	0.699	0.332	1.87E-07	1.08E-64	0.405497451	0.831	0.309	3.36E-60	1.49E-156	0.394440559	0.774	0.289	4.64E-152	6.02E-12	4.48E-156	1
120	Gar1	6.73E-11	0.299767007	0.759	0.391	2.09E-06	6.63E-62	0.355018952	0.867	0.366	2.06E-57	1.33E-155	0.332222709	0.809	0.337	4.14E-151	6.73E-11	4.00E-155	1
121	Srm	7.73E-09	0.359515503	0.639	0.308	0.000239974	4.80E-59	0.480404331	0.859	0.347	1.49E-54	4.52E-153	0.505223983	0.836	0.344	1.40E-148	7.73E-09	1.36E-152	1
122	Ccr7	3.79E-14	0.323416498	0.47	0.128	1.18E-09	8.31E-91	0.540848414	0.667	0.102	2.58E-86	8.16E-151	0.45799702	0.64	0.181	2.53E-146	3.79E-14	2.45E-150	1
123	Orc6	5.96E-14	0.361384829	0.518	0.151	1.85E-09	1.98E-77	0.441785879	0.647	0.127	6.16E-73	5.34E-150	0.373922417	0.541	0.124	1.66E-145	5.96E-14	1.60E-149	1
124	Psma4	2.96E-15	0.473450436	0.952	0.605	9.19E-11	9.94E-63	0.562019586	0.961	0.5	3.09E-58	1.02E-148	0.458317617	0.94	0.485	3.18E-144	2.96E-15	3.07E-148	1
125	Snrpa1	2.14E-12	0.338901829	0.759	0.365	6.65E-08	2.96E-67	0.388668247	0.882	0.355	9.18E-63	9.44E-148	0.348339838	0.783	0.32	2.93E-143	2.14E-12	2.83E-147	1
126	Prpf19	4.12E-10	0.315533941	0.675	0.321	1.28E-05	3.63E-57	0.323896975	0.867	0.39	1.13E-52	3.41E-146	0.331384809	0.859	0.402	1.06E-141	4.12E-10	1.02E-145	1
127	Pa2g4	1.53E-21	0.663680469	0.952	0.563	4.75E-17	4.24E-66	0.636325583	0.984	0.588	1.32E-61	4.53E-146	0.560875028	0.968	0.605	1.41E-141	1.53E-21	1.36E-145	1
128	Apex1	3.12E-18	0.327151825	0.771	0.31	9.68E-14	8.55E-71	0.395335272	0.82	0.28	2.65E-66	7.09E-146	0.342862111	0.728	0.271	2.20E-141	3.12E-18	2.13E-145	1
129	Psmd1	5.40E-14	0.251774519	0.663	0.279	1.68E-09	1.10E-71	0.341755315	0.824	0.296	3.41E-67	8.01E-146	0.267846738	0.728	0.293	2.49E-141	5.40E-14	2.40E-145	1
130	Rps27l	4.39E-10	0.360462763	0.964	0.706	1.36E-05	5.53E-49	0.460136166	0.953	0.531	1.72E-44	2.15E-145	0.462901795	0.921	0.463	6.69E-141	4.39E-10	6.46E-145	1
131	Mcm7	8.83E-18	0.604539374	0.663	0.211	2.74E-13	4.09E-74	0.604343657	0.765	0.203	1.27E-69	2.26E-145	0.466084258	0.657	0.202	7.00E-141	8.83E-18	6.77E-145	1
132	Phb	4.96E-13	0.311525348	0.819	0.42	1.54E-08	4.89E-54	0.393631316	0.906	0.431	1.52E-49	2.30E-145	0.388301023	0.88	0.416	7.15E-141	4.96E-13	6.91E-145	1
133	Anp32e	2.69E-10	0.4041929	0.831	0.478	8.35E-06	3.57E-62	0.346987855	0.906	0.408	1.11E-57	4.99E-145	0.293069903	0.865	0.422	1.55E-140	2.69E-10	1.50E-144	1
134	Ndufb2	4.85E-07	0.251841697	0.795	0.506	0.015066586	1.09E-41	0.332474784	0.902	0.491	3.38E-37	1.61E-143	0.330411393	0.9	0.454	5.01E-139	4.85E-07	4.84E-143	1
135	Snrpd1	3.17E-14	0.478255585	0.904	0.535	9.84E-10	4.65E-53	0.505116482	0.973	0.563	1.44E-48	2.13E-142	0.438844467	0.953	0.519	6.60E-138	3.17E-14	6.38E-142	1
136	Rpa1	2.83E-12	0.318234912	0.639	0.264	8.80E-08	3.49E-65	0.288356664	0.78	0.297	1.08E-60	2.54E-142	0.288382015	0.715	0.281	7.90E-138	2.83E-12	7.63E-142	1
137	Eif1ax	1.32E-08	0.301061095	0.843	0.527	0.000408433	1.26E-54	0.347400428	0.914	0.446	3.91E-50	2.56E-142	0.341755324	0.866	0.413	7.94E-138	1.32E-08	7.67E-142	1
138	Fam162a	2.07E-12	0.419171863	0.807	0.413	6.42E-08	6.57E-56	0.42326593	0.886	0.396	2.04E-51	9.93E-142	0.401431434	0.829	0.363	3.08E-137	2.07E-12	2.98E-141	1
139	Nop58	1.80E-12	0.43718813	0.831	0.436	5.58E-08	3.78E-66	0.520590649	0.965	0.457	1.18E-61	2.17E-141	0.467195654	0.904	0.446	6.73E-137	1.80E-12	6.50E-141	1
140	Nasp	1.58E-16	0.403421118	0.711	0.264	4.91E-12	1.15E-64	0.379102464	0.78	0.272	3.56E-60	2.37E-141	0.377933871	0.76	0.302	7.36E-137	1.58E-16	7.11E-141	1
141	Tpi1	2.54E-18	0.556329432	0.855	0.383	7.88E-14	4.04E-50	0.531488446	0.937	0.51	1.26E-45	5.66E-141	0.543853877	0.919	0.473	1.76E-136	2.54E-18	1.70E-140	1
142	Ssr2	1.53E-13	0.281061127	0.928	0.551	4.76E-09	4.48E-49	0.434786234	0.933	0.492	1.39E-44	9.23E-141	0.356735524	0.895	0.446	2.87E-136	1.53E-13	2.77E-140	1
143	Ndufa12	8.20E-08	0.299486426	0.904	0.629	0.002546206	7.05E-48	0.409365129	0.957	0.539	2.19E-43	9.25E-141	0.397591474	0.907	0.455	2.87E-136	8.20E-08	2.77E-140	1
144	Ccr9	6.20E-19	0.453897587	0.434	0.078	1.93E-14	2.71E-99	0.912829192	0.686	0.096	8.40E-95	1.73E-140	0.606206202	0.601	0.163	5.37E-136	6.20E-19	5.19E-140	1
145	Tomm40	1.42E-09	0.306753362	0.687	0.343	4.42E-05	1.08E-69	0.314920936	0.796	0.283	3.34E-65	5.60E-140	0.296044689	0.717	0.283	1.74E-135	1.42E-09	1.68E-139	1
146	Txn1	1.27E-16	0.486233415	0.988	0.72	3.95E-12	7.74E-49	0.511946146	0.973	0.632	2.40E-44	5.85E-140	0.515561105	0.955	0.548	1.82E-135	1.27E-16	1.75E-139	1
147	Snhg6	2.08E-21	0.480842569	0.867	0.345	6.47E-17	3.48E-85	0.378313585	0.812	0.237	1.08E-80	1.69E-138	0.315105833	0.641	0.214	5.26E-134	2.08E-21	5.08E-138	1
148	Cks1b	9.51E-15	0.293939633	0.614	0.23	2.95E-10	3.14E-75	0.347814267	0.62	0.138	9.77E-71	4.41E-138	0.26362869	0.555	0.172	1.37E-133	9.51E-15	1.32E-137	1
149	Drosha	4.26E-19	0.554764691	0.566	0.131	1.32E-14	3.41E-67	0.526423292	0.867	0.33	1.06E-62	1.19E-137	0.520620557	0.827	0.362	3.71E-133	4.26E-19	3.58E-137	1
150	C1qbp	8.80E-17	0.491481423	0.94	0.537	2.73E-12	1.84E-59	0.558199244	0.984	0.569	5.70E-55	1.96E-136	0.468319589	0.954	0.539	6.08E-132	8.80E-17	5.88E-136	1
151	Anapc5	3.92E-10	0.309173637	0.807	0.457	1.22E-05	8.64E-55	0.313588279	0.812	0.348	2.68E-50	2.12E-135	0.266908104	0.746	0.328	6.58E-131	3.92E-10	6.36E-135	1
152	Uchl3	6.45E-11	0.299218265	0.783	0.416	2.00E-06	3.59E-63	0.397372732	0.922	0.414	1.12E-58	2.20E-135	0.264544564	0.819	0.392	6.85E-131	6.45E-11	6.61E-135	1
153	Timm8a1	9.10E-12	0.353105285	0.663	0.282	2.82E-07	2.80E-58	0.319818574	0.733	0.262	8.71E-54	3.81E-135	0.280117137	0.648	0.233	1.18E-130	9.10E-12	1.14E-134	1
154	Ddx39	2.73E-10	0.322758495	0.711	0.354	8.49E-06	3.47E-59	0.330139551	0.91	0.433	1.08E-54	8.27E-135	0.327872464	0.85	0.411	2.57E-130	2.73E-10	2.48E-134	1
155	Cycs	8.34E-22	0.533167734	1	0.601	2.59E-17	2.23E-47	0.49509749	0.988	0.708	6.93E-43	1.71E-134	0.496590593	0.98	0.628	5.31E-130	8.34E-22	5.13E-134	1
156	Ndufc2	1.32E-08	0.358981069	0.88	0.6	0.000409055	5.01E-55	0.453802474	0.988	0.577	1.56E-50	4.87E-134	0.386311923	0.94	0.513	1.51E-129	1.32E-08	1.46E-133	1
157	Ppid	9.32E-16	0.366670352	0.711	0.273	2.89E-11	3.53E-57	0.25437439	0.8	0.347	1.10E-52	6.29E-134	0.268939459	0.715	0.296	1.95E-129	9.32E-16	1.89E-133	1
158	Kcnn4	1.90E-15	0.343539063	0.651	0.238	5.91E-11	1.95E-67	0.406563242	0.698	0.19	6.05E-63	8.57E-133	0.340715251	0.685	0.252	2.66E-128	1.90E-15	2.57E-132	1
159	Nhp2	3.73E-08	0.337744567	0.855	0.557	0.001157513	6.23E-60	0.365930158	0.949	0.471	1.94E-55	1.21E-132	0.367330709	0.879	0.438	3.77E-128	3.73E-08	3.64E-132	1
160	Hnrnpab	1.49E-18	0.432563005	0.988	0.569	4.64E-14	3.92E-62	0.576268813	0.996	0.659	1.22E-57	2.23E-132	0.497724521	0.991	0.709	6.92E-128	1.49E-18	6.68E-132	1
161	Pcna	4.60E-23	0.637670457	0.867	0.328	1.43E-18	5.93E-55	0.511719232	0.863	0.367	1.84E-50	5.23E-132	0.390718647	0.754	0.31	1.62E-127	4.60E-23	1.57E-131	1
162	Rbbp7	3.26E-13	0.405260124	0.892	0.503	1.01E-08	1.22E-47	0.405890489	0.941	0.511	3.77E-43	1.52E-131	0.334341429	0.909	0.482	4.73E-127	3.26E-13	4.57E-131	1
163	St13	4.85E-09	0.290737949	0.928	0.639	0.000150683	6.76E-52	0.37950724	0.929	0.475	2.10E-47	1.83E-131	0.293557731	0.896	0.476	5.68E-127	4.85E-09	5.49E-131	1
164	Vdac1	6.53E-09	0.255256872	0.795	0.471	0.000202678	1.17E-56	0.434541866	0.933	0.452	3.64E-52	3.44E-131	0.362962823	0.898	0.462	1.07E-126	6.53E-09	1.03E-130	1
165	Gmnn	1.61E-11	0.444628304	0.506	0.164	4.99E-07	1.02E-50	0.385627328	0.561	0.143	3.16E-46	5.13E-131	0.336478367	0.52	0.137	1.59E-126	1.61E-11	1.54E-130	1
166	Pfdn6	6.41E-11	0.270850222	0.783	0.426	1.99E-06	9.28E-63	0.258729662	0.847	0.379	2.88E-58	1.18E-130	0.266281077	0.777	0.358	3.65E-126	6.41E-11	3.53E-130	1
167	Nolc1	7.55E-14	0.39370399	0.699	0.282	2.34E-09	4.53E-57	0.346536934	0.812	0.334	1.41E-52	1.39E-130	0.303119622	0.748	0.323	4.32E-126	7.55E-14	4.17E-130	1
168	Fubp1	3.95E-07	0.263248515	0.855	0.577	0.012263386	4.26E-60	0.299534643	0.925	0.455	1.32E-55	5.76E-130	0.270373366	0.88	0.463	1.79E-125	3.95E-07	1.73E-129	1
169	Rgs1	3.33E-15	-1.138210268	0.12	0.46	1.04E-10	2.44E-62	-1.628655781	0.224	0.631	7.58E-58	2.47E-129	-1.672324714	0.248	0.563	7.67E-125	3.33E-15	7.41E-129	1
170	Nop56	1.74E-12	0.416944413	0.819	0.421	5.41E-08	9.69E-55	0.389226233	0.831	0.347	3.01E-50	1.50E-128	0.297447846	0.749	0.328	4.67E-124	1.74E-12	4.51E-128	1
171	Lig1	1.05E-15	0.440849555	0.494	0.118	3.27E-11	1.67E-62	0.410750821	0.522	0.093	5.18E-58	1.35E-127	0.410463941	0.444	0.089	4.19E-123	1.05E-15	4.05E-127	1
172	Prmt1	3.65E-13	0.379262594	0.843	0.439	1.13E-08	1.12E-50	0.450651769	0.961	0.535	3.47E-46	2.26E-126	0.361463828	0.911	0.488	7.02E-122	3.65E-13	6.78E-126	1
173	Eif3l	7.07E-14	0.370763262	0.916	0.519	2.20E-09	3.89E-55	0.366942151	0.957	0.501	1.21E-50	6.93E-126	0.305080629	0.866	0.445	2.15E-121	7.07E-14	2.08E-125	1
174	Rtn3	1.20E-11	0.333176987	0.819	0.44	3.74E-07	2.48E-53	0.292471608	0.863	0.412	7.71E-49	7.36E-126	0.252483175	0.807	0.398	2.29E-121	1.20E-11	2.21E-125	1
175	Cct3	4.36E-15	0.395651274	0.916	0.498	1.35E-10	1.05E-51	0.36211786	0.922	0.468	3.27E-47	9.94E-126	0.357474937	0.904	0.481	3.09E-121	4.36E-15	2.98E-125	1
176	Metap2	1.58E-07	0.252927233	0.88	0.601	0.004906299	5.12E-54	0.36394751	0.957	0.508	1.59E-49	1.08E-125	0.262771761	0.896	0.491	3.37E-121	1.58E-07	3.25E-125	1
177	Psma6	9.95E-12	0.394516525	0.892	0.526	3.09E-07	1.43E-57	0.410971856	0.98	0.529	4.44E-53	2.26E-124	0.319116734	0.898	0.482	7.03E-120	9.95E-12	6.79E-124	1
178	Nudc	7.66E-07	0.25899718	0.771	0.485	0.023774019	5.06E-49	0.321607264	0.914	0.479	1.57E-44	9.64E-124	0.300241592	0.863	0.446	2.99E-119	7.66E-07	2.89E-123	1
179	Uhrf1	6.94E-12	0.318876784	0.422	0.111	2.16E-07	7.28E-55	0.334124867	0.427	0.059	2.26E-50	1.85E-123	0.323390956	0.399	0.071	5.74E-119	6.94E-12	5.54E-123	1
180	Lyar	1.99E-07	0.314009825	0.639	0.335	0.006192774	8.20E-71	0.30882718	0.765	0.261	2.55E-66	2.58E-123	0.28404543	0.635	0.242	8.02E-119	1.99E-07	7.74E-123	1
181	Tomm5	1.28E-06	0.271087171	0.831	0.559	0.039835633	3.67E-42	0.348616992	0.949	0.557	1.14E-37	7.96E-123	0.3184515	0.894	0.481	2.47E-118	1.28E-06	2.39E-122	1
182	Mrpl18	1.86E-12	0.345966137	0.916	0.545	5.79E-08	7.16E-40	0.328690088	0.925	0.534	2.22E-35	1.48E-122	0.338304856	0.908	0.495	4.58E-118	1.86E-12	4.43E-122	1
183	Ndufb8	8.94E-12	0.335542216	0.928	0.577	2.78E-07	6.76E-36	0.302575949	0.949	0.596	2.10E-31	2.45E-122	0.305215275	0.933	0.535	7.62E-118	8.94E-12	7.36E-122	1
184	Cdk4	1.56E-12	0.399597276	0.952	0.616	4.83E-08	3.58E-53	0.524601685	0.976	0.605	1.11E-48	1.06E-121	0.441043949	0.949	0.561	3.29E-117	1.56E-12	3.18E-121	1
185	Tkt	7.16E-16	0.485463564	0.928	0.516	2.22E-11	9.01E-55	0.508092125	0.988	0.638	2.80E-50	4.39E-121	0.461127287	0.961	0.614	1.36E-116	7.16E-16	1.32E-120	1
186	Mtap	5.34E-10	0.299510024	0.59	0.254	1.66E-05	2.93E-62	0.31437156	0.737	0.254	9.09E-58	1.19E-120	0.277706637	0.639	0.245	3.68E-116	5.34E-10	3.56E-120	1
187	Glrx3	1.98E-11	0.28240625	0.904	0.549	6.16E-07	1.14E-42	0.355097829	0.941	0.541	3.55E-38	6.42E-120	0.321161586	0.907	0.5	1.99E-115	1.98E-11	1.93E-119	1
188	Mrto4	2.88E-11	0.399074657	0.627	0.258	8.93E-07	3.07E-55	0.370463439	0.804	0.323	9.52E-51	1.22E-119	0.295649339	0.681	0.275	3.78E-115	2.88E-11	3.65E-119	1
189	Ezh2	9.93E-14	0.279503664	0.578	0.207	3.08E-09	1.24E-58	0.271816312	0.498	0.107	3.86E-54	1.60E-119	0.284755534	0.488	0.135	4.96E-115	9.93E-14	4.79E-119	1
190	Psma1	8.20E-10	0.303547476	0.904	0.581	2.55E-05	1.13E-44	0.305507337	0.914	0.5	3.52E-40	2.37E-119	0.327072218	0.875	0.46	7.37E-115	8.20E-10	7.12E-119	1
191	U2af1	9.55E-14	0.381866902	0.952	0.585	2.97E-09	2.09E-52	0.421122102	0.996	0.61	6.50E-48	3.21E-119	0.353579523	0.965	0.588	9.96E-115	9.55E-14	9.62E-119	1
192	Rpa2	3.63E-10	0.332511298	0.494	0.176	1.13E-05	5.65E-56	0.35546406	0.659	0.203	1.75E-51	4.57E-119	0.335373347	0.566	0.181	1.42E-114	3.63E-10	1.37E-118	1
193	Hmgn2	4.58E-19	0.610297424	0.976	0.58	1.42E-14	7.35E-49	0.580838677	0.984	0.687	2.28E-44	6.15E-119	0.500849231	0.962	0.606	1.91E-114	4.58E-19	1.85E-118	1
194	Fbl	1.11E-09	0.344925534	0.928	0.66	3.44E-05	2.54E-51	0.453744077	0.996	0.649	7.87E-47	1.09E-118	0.398661643	0.976	0.625	3.37E-114	1.11E-09	3.26E-118	1
195	Hpf1	4.82E-13	0.302788616	0.663	0.276	1.50E-08	4.24E-73	0.326219892	0.773	0.255	1.32E-68	1.77E-118	0.25016606	0.624	0.243	5.50E-114	4.82E-13	5.32E-118	1
196	Ptms	5.81E-11	0.289522195	0.518	0.193	1.80E-06	6.83E-59	0.399769105	0.718	0.233	2.12E-54	2.26E-117	0.309710715	0.644	0.246	7.03E-113	5.81E-11	6.79E-117	1
197	Eif2s1	3.32E-10	0.344278642	0.819	0.464	1.03E-05	1.31E-51	0.378543578	0.941	0.491	4.05E-47	3.70E-117	0.309951124	0.857	0.446	1.15E-112	3.32E-10	1.11E-116	1
198	Eif3j1	2.65E-11	0.303588232	0.843	0.476	8.22E-07	2.11E-62	0.298164829	0.922	0.444	6.56E-58	5.45E-116	0.26307993	0.813	0.413	1.69E-111	2.65E-11	1.64E-115	1
199	Gnl3	1.51E-11	0.300953231	0.771	0.396	4.68E-07	7.12E-52	0.284577217	0.757	0.314	2.21E-47	2.60E-113	0.304816244	0.691	0.293	8.09E-109	1.51E-11	7.81E-113	1
200	Rfc3	2.10E-11	0.289778168	0.41	0.112	6.52E-07	2.15E-56	0.283092059	0.498	0.108	6.66E-52	2.88E-113	0.317006617	0.438	0.101	8.96E-109	2.10E-11	8.65E-113	1
201	Sdhb	1.22E-10	0.349116428	0.916	0.587	3.78E-06	1.20E-45	0.390359982	0.988	0.628	3.73E-41	3.87E-113	0.349272967	0.941	0.559	1.20E-108	1.22E-10	1.16E-112	1
202	Phb2	7.24E-09	0.304667106	0.916	0.624	0.000224786	1.90E-45	0.298941087	0.973	0.587	5.91E-41	3.99E-112	0.330750267	0.915	0.521	1.24E-107	7.24E-09	1.20E-111	1
203	Psmb6	7.29E-08	0.260236987	0.892	0.609	0.002264364	1.28E-38	0.302422018	0.965	0.607	3.98E-34	8.97E-111	0.301178463	0.95	0.583	2.78E-106	7.29E-08	2.69E-110	1
204	Pycard	3.71E-10	0.284343125	0.964	0.674	1.15E-05	9.74E-43	0.334174926	0.941	0.542	3.02E-38	1.32E-110	0.349040178	0.905	0.513	4.09E-106	3.71E-10	3.95E-110	1
205	Snrpd3	6.91E-06	0.269437925	0.807	0.55	0.214511983	5.19E-46	0.389468996	0.988	0.626	1.61E-41	2.39E-110	0.38649283	0.962	0.609	7.41E-106	6.91E-06	7.16E-110	1
206	Tuba1b	9.78E-19	0.635674035	0.976	0.637	3.04E-14	3.60E-56	0.616495961	0.98	0.572	1.12E-51	1.19E-108	0.561910376	0.955	0.661	3.70E-104	9.78E-19	3.57E-108	1
207	Cd81	7.63E-11	0.309649278	0.349	0.083	2.37E-06	7.95E-68	0.446793708	0.639	0.144	2.47E-63	4.07E-108	0.362810541	0.57	0.191	1.26E-103	7.63E-11	1.22E-107	1
208	Impdh2	5.47E-10	0.375617326	0.867	0.535	1.70E-05	5.25E-56	0.406616338	0.949	0.482	1.63E-51	3.35E-107	0.346361421	0.875	0.479	1.04E-102	5.47E-10	1.01E-106	1
209	Bzw2	2.00E-08	0.344079903	0.855	0.551	0.000619827	3.56E-43	0.410462713	0.957	0.569	1.11E-38	4.11E-107	0.321771973	0.942	0.576	1.28E-102	2.00E-08	1.23E-106	1
210	Vdac2	1.13E-06	0.25359631	0.867	0.604	0.034995491	2.06E-35	0.353945531	0.976	0.676	6.40E-31	4.75E-107	0.330041661	0.976	0.641	1.48E-102	1.13E-06	1.43E-106	1
211	Cacybp	3.30E-12	0.431497232	0.892	0.523	1.02E-07	1.08E-52	0.40104533	0.941	0.484	3.36E-48	6.85E-107	0.320055707	0.874	0.481	2.13E-102	3.30E-12	2.05E-106	1
212	Tcp1	4.03E-12	0.391747649	0.928	0.582	1.25E-07	3.82E-57	0.473562649	0.988	0.571	1.19E-52	1.01E-105	0.378540783	0.94	0.574	3.14E-101	4.03E-12	3.03E-105	1
213	Vcp	8.23E-11	0.266347108	0.916	0.583	2.56E-06	1.56E-41	0.389328677	0.949	0.563	4.83E-37	4.03E-105	0.340906163	0.962	0.614	1.25E-100	8.23E-11	1.21E-104	1
214	Cct5	4.79E-10	0.298725763	0.976	0.724	1.49E-05	1.96E-40	0.407130566	0.969	0.628	6.08E-36	8.25E-103	0.364720396	0.947	0.594	2.56E-98	4.79E-10	2.47E-102	1
215	Lsm4	2.35E-08	0.254846144	0.964	0.713	0.000730184	6.97E-35	0.274421216	0.98	0.665	2.17E-30	2.32E-99	0.317546805	0.965	0.632	7.20E-95	2.35E-08	6.95E-99	1
216	Cct8	5.05E-13	0.456548061	0.928	0.587	1.57E-08	7.19E-51	0.442589107	0.988	0.614	2.23E-46	8.89E-99	0.319318045	0.954	0.614	2.76E-94	5.05E-13	2.67E-98	1
217	Scamp3	3.08E-10	0.368624366	0.843	0.497	9.57E-06	5.47E-37	0.358176226	0.918	0.538	1.70E-32	3.63E-97	0.27687103	0.907	0.55	1.13E-92	3.08E-10	1.09E-96	1
218	Atp5o.1	1.03E-10	0.325042604	0.988	0.736	3.21E-06	2.68E-33	0.329059094	0.984	0.715	8.33E-29	9.05E-97	0.345177419	0.968	0.654	2.81E-92	1.03E-10	2.72E-96	1
219	Psma3	3.71E-10	0.321967227	0.976	0.72	1.15E-05	4.47E-38	0.353976306	0.996	0.741	1.39E-33	4.86E-96	0.345590119	0.974	0.667	1.51E-91	3.71E-10	1.46E-95	1
220	Ddx39b	7.72E-09	0.327597438	0.892	0.59	0.000239668	1.06E-28	0.267229141	0.973	0.694	3.30E-24	2.18E-93	0.302293087	0.959	0.636	6.77E-89	7.72E-09	6.54E-93	1
221	Srsf7	1.79E-15	0.474750545	0.952	0.579	5.55E-11	3.01E-43	0.412326406	0.98	0.637	9.36E-39	9.41E-92	0.308569549	0.959	0.641	2.92E-87	1.79E-15	2.82E-91	1
222	Slbp	7.84E-16	0.480283713	0.807	0.355	2.43E-11	1.96E-25	0.293056253	0.847	0.522	6.07E-21	2.28E-91	0.293645876	0.838	0.475	7.07E-87	7.84E-16	6.83E-91	1
223	Rgcc	8.36E-12	0.543397609	0.916	0.608	2.60E-07	2.84E-60	0.640472995	0.722	0.215	8.83E-56	1.24E-90	0.393066194	0.749	0.372	3.84E-86	8.36E-12	3.71E-90	1
224	Cct2	1.61E-09	0.302323592	0.928	0.626	5.01E-05	1.46E-45	0.427440044	0.992	0.657	4.55E-41	1.30E-90	0.323750827	0.955	0.637	4.04E-86	1.61E-09	3.91E-90	1
225	Ddit4	1.49E-06	0.305218396	0.675	0.39	0.046232616	1.80E-34	0.423430705	0.82	0.427	5.58E-30	8.31E-78	0.251869741	0.619	0.302	2.58E-73	1.49E-06	2.49E-77	1
226	1700097N02Rik	1.05E-12	0.402330791	0.506	0.152	3.26E-08	5.92E-66	0.398337598	0.549	0.098	1.84E-61	4.10E-70	0.271432162	0.392	0.123	1.27E-65	1.05E-12	1.23E-69	1
227	Hist1h2ap	1.29E-257	3.271797325	1	0.134	4.01E-253	6.21E-301	3.547179913	1	0.366	1.93E-296	0	3.156193855	0.979	0.342	0	1.29E-257	0	2
228	Tuba1b	1.58E-222	2.02427011	1	0.632	4.91E-218	4.82E-154	1.858990929	1	0.59	1.50E-149	0	1.676663406	0.996	0.68	0	4.82E-154	0	2
229	Pclaf	5.29E-180	2.303486131	1	0.121	1.64E-175	5.88E-160	2.450339467	1	0.07	1.83E-155	0	2.228819361	0.993	0.101	0	5.88E-160	0	2
230	Rrm2	5.53E-136	1.696640027	0.911	0.068	1.72E-131	1.27E-147	2.001594574	0.98	0.058	3.93E-143	0	1.984115155	0.982	0.066	0	5.53E-136	0	2
231	Tyms	7.36E-100	1.187241409	0.871	0.089	2.29E-95	3.18E-144	1.655429933	0.99	0.105	9.86E-140	0	1.542962058	0.954	0.122	0	7.36E-100	0	2
232	Top2a	4.70E-187	2.131270294	0.984	0.089	1.46E-182	1.80E-144	1.882430994	0.99	0.078	5.60E-140	1.01663887944753e-319	1.655743699	0.965	0.085	3.15696871234842e-315	1.80E-144	3.0499166383426e-319	2
233	Fbxo5	7.83E-107	1.021442072	0.831	0.044	2.43E-102	4.19E-135	1.195464057	0.939	0.018	1.30E-130	1.56003937179782e-314	1.065354257	0.862	0.018	4.84439026124377e-310	7.83E-107	4.68011811539346e-314	2
234	Hist1h2ae	3.18E-149	1.781763984	0.919	0.08	9.87E-145	3.51E-127	1.941251867	0.939	0.126	1.09E-122	4.35298913921813e-314	2.1632766	0.933	0.2	0.00E+00	3.51E-127	1.30589674176544e-313	2
235	Tk1	5.68E-126	1.094318894	0.935	0.058	1.76E-121	3.94E-131	1.42694318	0.969	0.056	1.22E-126	9.91130830126752e-314	1.342997131	0.936	0.059	0.00E+00	5.68E-126	2.97339249038026e-313	2
236	Cdk1	4.08E-140	1.27623225	0.911	0.039	1.27E-135	1.94E-117	1.235349668	0.929	0.042	6.01E-113	5.64E-288	1.160353164	0.894	0.044	1.75E-283	1.94E-117	1.69E-287	2
237	Asf1b	6.11E-96	1.063100726	0.847	0.078	1.90E-91	2.32E-108	1.279490326	0.959	0.087	7.21E-104	3.02E-270	1.293625037	0.929	0.094	9.37E-266	6.11E-96	9.06E-270	2
238	Stmn1	4.14E-141	1.988046427	1	0.285	1.29E-136	3.15E-117	1.856266974	1	0.193	9.79E-113	2.13E-257	1.579380417	0.989	0.243	6.61E-253	3.15E-117	6.38E-257	2
239	Ccna2	1.83E-117	1.053843138	0.782	0.021	5.68E-113	1.34E-114	1.210810196	0.857	0.022	4.15E-110	2.25E-252	1.065291856	0.767	0.024	6.99E-248	1.34E-114	6.75E-252	2
240	Hist1h1b	3.20E-128	1.024145511	0.79	0.013	9.92E-124	5.03E-98	1.029331973	0.827	0.028	1.56E-93	7.17E-248	1.394023517	0.837	0.047	2.23E-243	5.03E-98	2.15E-247	2
241	Clspn	5.53E-61	0.587332842	0.581	0.036	1.72E-56	2.76E-88	0.763939262	0.776	0.027	8.57E-84	3.76E-243	0.859599993	0.792	0.031	1.17E-238	5.53E-61	1.13E-242	2
242	Esco2	3.65E-119	0.74320423	0.669	0.004	1.13E-114	4.72E-98	0.773213215	0.694	0.007	1.46E-93	2.24E-231	0.745733847	0.625	0.006	6.94E-227	4.72E-98	6.71E-231	2
243	Dut	5.10E-79	1.143112796	0.976	0.365	1.58E-74	8.56E-96	1.400620651	0.949	0.353	2.66E-91	5.21E-228	1.367529413	0.975	0.358	1.62E-223	5.10E-79	1.56E-227	2
244	Pbk	1.46E-105	0.763702586	0.694	0.013	4.52E-101	6.38E-115	0.773391439	0.816	0.011	1.98E-110	1.92E-226	0.689100741	0.654	0.011	5.96E-222	1.46E-105	5.76E-226	2
245	Mki67	1.23E-115	1.208670973	0.823	0.039	3.82E-111	1.63E-103	1.187307076	0.898	0.048	5.05E-99	1.47E-224	1.143997344	0.792	0.047	4.57E-220	1.63E-103	4.42E-224	2
246	Aurkb	2.22E-112	0.820100728	0.726	0.014	6.91E-108	5.59E-109	0.864093595	0.827	0.02	1.73E-104	2.26E-222	0.788303692	0.707	0.022	7.00E-218	5.59E-109	6.77E-222	2
247	Rad51ap1	3.90E-81	0.641121324	0.645	0.025	1.21E-76	2.92E-88	0.645472365	0.745	0.021	9.06E-84	5.30E-212	0.615677303	0.678	0.02	1.64E-207	3.90E-81	1.59E-211	2
248	Spc24	2.24E-104	0.95684238	0.831	0.053	6.95E-100	5.71E-99	0.992651907	0.908	0.06	1.77E-94	1.55E-211	0.905684262	0.816	0.062	4.80E-207	5.71E-99	4.64E-211	2
249	Nusap1	8.12E-121	1.441835204	0.726	0.012	2.52E-116	2.15E-104	1.179446747	0.765	0.013	6.67E-100	9.91E-210	0.957800603	0.611	0.011	3.08E-205	2.15E-104	2.97E-209	2
250	Ezh2	1.32E-69	0.941572999	0.895	0.189	4.09E-65	1.22E-80	1.03718574	0.929	0.113	3.80E-76	2.12E-200	1.037435376	0.922	0.141	6.59E-196	1.32E-69	6.36E-200	2
251	Birc5	4.23E-114	1.508689627	0.879	0.063	1.31E-109	1.95E-102	1.593872516	0.918	0.055	6.05E-98	1.13E-199	1.328746813	0.813	0.069	3.51E-195	1.95E-102	3.39E-199	2
252	Rad51	9.76E-87	0.659075862	0.694	0.03	3.03E-82	1.48E-92	0.760857258	0.847	0.038	4.59E-88	7.84E-197	0.720583291	0.714	0.035	2.43E-192	9.76E-87	2.35E-196	2
253	Ncaph	8.08E-59	0.402454175	0.484	0.018	2.51E-54	4.35E-92	0.722916483	0.755	0.021	1.35E-87	8.59E-192	0.61543303	0.664	0.025	2.67E-187	8.08E-59	2.58E-191	2
254	Lmnb1	7.24E-82	1.093516971	0.96	0.325	2.25E-77	2.60E-81	1.14318424	0.98	0.195	8.07E-77	1.22E-188	1.154699124	0.968	0.25	3.80E-184	2.60E-81	3.67E-188	2
255	Cdca5	4.45E-75	0.489611674	0.556	0.015	1.38E-70	9.38E-88	0.627893999	0.714	0.016	2.91E-83	4.93E-185	0.573925873	0.608	0.018	1.53E-180	4.45E-75	1.48E-184	2
256	Smc2	2.92E-98	1.201540977	0.927	0.159	9.06E-94	1.00E-75	1.060419992	0.908	0.128	3.11E-71	1.49E-180	1.040652626	0.898	0.148	4.62E-176	1.00E-75	4.46E-180	2
257	Uhrf1	4.54E-61	0.696374904	0.742	0.094	1.41E-56	6.03E-69	0.727909975	0.796	0.066	1.87E-64	4.34E-180	0.909633686	0.784	0.078	1.35E-175	4.54E-61	1.30E-179	2
258	Cenpm	3.97E-78	0.652193403	0.677	0.036	1.23E-73	2.61E-84	0.671905542	0.796	0.037	8.10E-80	9.23E-176	0.696690549	0.717	0.051	2.87E-171	3.97E-78	2.77E-175	2
259	Rrm1	2.31E-79	0.907123174	0.839	0.11	7.16E-75	2.41E-83	1.026975463	0.959	0.14	7.50E-79	5.35E-175	0.940763046	0.89	0.146	1.66E-170	2.31E-79	1.61E-174	2
260	Prc1	7.83E-109	0.864676317	0.702	0.012	2.43E-104	6.02E-85	0.851952378	0.684	0.014	1.87E-80	5.16E-174	0.688826428	0.544	0.012	1.60E-169	6.02E-85	1.55E-173	2
261	Tcf19	1.20E-36	0.597340618	0.613	0.114	3.73E-32	1.58E-72	0.885885614	0.857	0.084	4.91E-68	1.10E-172	0.843375828	0.816	0.095	3.41E-168	1.20E-36	3.30E-172	2
262	Lig1	2.20E-53	0.786877665	0.71	0.104	6.83E-49	1.14E-66	0.936572002	0.857	0.103	3.53E-62	2.45E-170	0.947663086	0.816	0.099	7.60E-166	2.20E-53	7.34E-170	2
263	Cdc45	1.23E-59	0.412881164	0.532	0.027	3.83E-55	9.33E-80	0.582666523	0.765	0.034	2.90E-75	1.95E-169	0.578151458	0.661	0.037	6.06E-165	1.23E-59	5.85E-169	2
264	Spc25	4.03E-123	0.966945267	0.798	0.02	1.25E-118	1.19E-87	0.822697779	0.724	0.021	3.70E-83	2.97E-169	0.584526212	0.548	0.014	9.22E-165	1.19E-87	8.91E-169	2
265	Gmnn	1.23E-71	0.829131271	0.887	0.144	3.83E-67	1.46E-63	0.901004408	0.908	0.152	4.53E-59	1.47E-167	0.884351485	0.89	0.149	4.55E-163	1.46E-63	4.40E-167	2
266	Hist1h2an	3.75E-50	0.3866955	0.387	0.01	1.17E-45	9.26E-72	0.576677095	0.694	0.03	2.88E-67	1.84E-167	0.828439958	0.668	0.04	5.71E-163	3.75E-50	5.52E-167	2
267	Cks1b	2.62E-105	1.372300464	0.992	0.21	8.14E-101	6.37E-80	1.185281952	0.959	0.15	1.98E-75	2.21E-166	0.98902828	0.929	0.183	6.86E-162	6.37E-80	6.63E-166	2
268	Tacc3	1.56E-89	0.770069152	0.742	0.039	4.84E-85	1.54E-80	0.868607404	0.796	0.051	4.77E-76	8.99E-164	0.781965463	0.703	0.056	2.79E-159	1.54E-80	2.70E-163	2
269	Cdca8	8.91E-91	1.072696814	0.798	0.057	2.77E-86	4.65E-91	1.156684388	0.878	0.056	1.44E-86	2.25E-163	0.950546802	0.728	0.066	7.00E-159	8.91E-91	6.76E-163	2
270	Tipin	2.64E-56	0.821491359	0.903	0.224	8.20E-52	7.50E-64	1.006150171	0.959	0.226	2.33E-59	2.59E-163	0.964051258	0.926	0.201	8.05E-159	2.64E-56	7.78E-163	2
271	Kif11	8.21E-90	0.714724389	0.589	0.01	2.55E-85	3.94E-83	0.761676037	0.673	0.015	1.22E-78	4.09E-162	0.666696244	0.555	0.018	1.27E-157	3.94E-83	1.23E-161	2
272	Ckap2l	2.61E-58	0.432415712	0.427	0.009	8.10E-54	1.64E-60	0.499503218	0.541	0.014	5.09E-56	1.08E-159	0.534619655	0.516	0.012	3.36E-155	2.61E-58	3.24E-159	2
273	Ccne1	2.73E-45	0.561402717	0.524	0.05	8.49E-41	7.57E-57	0.676937557	0.653	0.045	2.35E-52	2.10E-157	0.633176285	0.675	0.05	6.51E-153	2.73E-45	6.29E-157	2
274	Shcbp1	8.70E-68	0.497612314	0.524	0.017	2.70E-63	5.79E-82	0.66896414	0.694	0.019	1.80E-77	4.30E-157	0.566856431	0.541	0.018	1.34E-152	8.70E-68	1.29E-156	2
275	Mxd3	3.51E-92	0.623677856	0.532	0.003	1.09E-87	3.41E-89	0.585228051	0.622	0.005	1.06E-84	3.85E-155	0.500573233	0.431	0.004	1.20E-150	3.41E-89	1.16E-154	2
276	Hist1h2ab	1.15E-69	0.545070547	0.54	0.017	3.56E-65	8.40E-77	0.737861105	0.684	0.021	2.61E-72	2.27E-153	0.975692066	0.65	0.048	7.05E-149	1.15E-69	6.81E-153	2
277	Mcm7	3.95E-52	0.789434048	0.847	0.197	1.23E-47	1.17E-53	0.870912185	0.939	0.223	3.64E-49	3.74E-151	0.932176153	0.936	0.222	1.16E-146	3.95E-52	1.12E-150	2
278	Neil3	1.92E-57	0.424048253	0.427	0.01	5.96E-53	3.84E-87	0.534404398	0.612	0.005	1.19E-82	7.11E-151	0.429516096	0.456	0.007	2.21E-146	1.92E-57	2.13E-150	2
279	Hmgn2	6.01E-83	1.201229801	1	0.574	1.87E-78	1.15E-90	1.351421289	1	0.7	3.57E-86	3.96E-150	1.044912228	0.993	0.63	1.23E-145	6.01E-83	1.19E-149	2
280	Kif22	1.05E-75	0.771563127	0.661	0.039	3.27E-71	8.61E-73	0.733423737	0.653	0.024	2.67E-68	4.19E-148	0.602365792	0.555	0.025	1.30E-143	8.61E-73	1.26E-147	2
281	Nrm	1.19E-41	0.570308089	0.677	0.128	3.68E-37	1.02E-65	0.750944124	0.898	0.119	3.17E-61	9.86E-145	0.675256226	0.813	0.121	3.06E-140	1.19E-41	2.96E-144	2
282	Hnrnpab	1.26E-57	0.842997637	0.992	0.564	3.91E-53	2.36E-77	1.019958992	1	0.674	7.32E-73	1.61E-144	0.865409372	0.993	0.729	4.98E-140	1.26E-57	4.82E-144	2
283	Dhfr	6.83E-47	0.513287884	0.589	0.069	2.12E-42	6.52E-53	0.604920679	0.694	0.064	2.02E-48	2.03E-144	0.669784948	0.682	0.063	6.30E-140	6.83E-47	6.09E-144	2
284	Smc4	1.31E-76	1.197108414	0.968	0.316	4.08E-72	7.19E-74	1.158377901	0.98	0.223	2.23E-69	7.42E-144	0.992853064	0.898	0.207	2.30E-139	7.19E-74	2.23E-143	2
285	Hells	9.48E-37	0.707053817	0.653	0.138	2.95E-32	1.80E-44	0.708005908	0.735	0.11	5.60E-40	2.16E-143	0.834016904	0.777	0.109	6.71E-139	9.48E-37	6.49E-143	2
286	Fen1	9.45E-58	0.706736715	0.782	0.126	2.93E-53	1.15E-73	0.917674901	0.98	0.175	3.58E-69	3.43E-143	0.819602051	0.866	0.165	1.06E-138	9.45E-58	1.03E-142	2
287	Rfc4	7.58E-59	0.646757801	0.766	0.113	2.35E-54	1.15E-54	0.688726239	0.816	0.112	3.58E-50	8.25E-141	0.681260398	0.784	0.112	2.56E-136	1.15E-54	2.48E-140	2
288	Cdca3	2.77E-93	1.063535507	0.718	0.035	8.60E-89	1.84E-84	1.100657271	0.765	0.036	5.72E-80	1.49E-140	0.793675738	0.594	0.041	4.64E-136	1.84E-84	4.48E-140	2
289	Incenp	1.21E-75	0.86643264	0.774	0.079	3.77E-71	1.11E-70	0.846490035	0.847	0.081	3.45E-66	1.61E-140	0.814284634	0.707	0.08	5.01E-136	1.11E-70	4.84E-140	2
290	H2afx	2.38E-96	1.332921588	0.944	0.251	7.38E-92	1.45E-82	1.421824091	0.959	0.304	4.50E-78	1.85E-140	1.247941748	0.876	0.328	5.73E-136	1.45E-82	5.54E-140	2
291	Cenpw	1.08E-60	0.682107832	0.782	0.115	3.34E-56	2.16E-73	0.908278333	0.939	0.126	6.72E-69	1.29E-139	0.682418619	0.799	0.121	4.01E-135	1.08E-60	3.88E-139	2
292	Mcm3	3.01E-49	0.739632048	0.782	0.16	9.36E-45	5.20E-47	0.832550083	0.888	0.202	1.62E-42	1.77E-139	0.978752133	0.919	0.226	5.50E-135	5.20E-47	5.31E-139	2
293	Hist1h2ai	2.25E-39	0.290701877	0.395	0.028	6.98E-35	1.03E-71	0.742566106	0.827	0.068	3.18E-67	2.01E-139	0.935783423	0.735	0.098	6.23E-135	2.25E-39	6.02E-139	2
294	Ndc80	1.74E-64	0.575903388	0.548	0.024	5.41E-60	1.51E-81	0.676971518	0.735	0.026	4.68E-77	4.48E-139	0.500706736	0.516	0.021	1.39E-134	1.74E-64	1.34E-138	2
295	Mcm5	1.84E-48	0.793495384	0.798	0.179	5.71E-44	1.28E-51	0.850439831	0.908	0.192	3.97E-47	9.48E-138	0.971525974	0.88	0.205	2.94E-133	1.84E-48	2.84E-137	2
296	Dctpp1	8.85E-31	0.63112229	0.903	0.436	2.75E-26	1.35E-47	0.854949913	0.939	0.284	4.18E-43	1.95E-137	0.920917709	0.922	0.293	6.04E-133	8.85E-31	5.84E-137	2
297	Aunip	4.83E-35	0.251395764	0.298	0.011	1.50E-30	3.88E-62	0.290161876	0.5	0.008	1.20E-57	2.81E-137	0.357997906	0.449	0.01	8.72E-133	4.83E-35	8.43E-137	2
298	Hist1h2ag	4.31E-69	0.718420157	0.661	0.048	1.34E-64	4.93E-73	1.006786945	0.837	0.071	1.53E-68	2.95E-137	0.870227928	0.77	0.113	9.16E-133	4.31E-69	8.85E-137	2
299	Ncapg	1.02E-70	0.565549034	0.565	0.021	3.17E-66	3.28E-66	0.516121134	0.622	0.022	1.02E-61	6.26E-137	0.422328625	0.477	0.015	1.94E-132	3.28E-66	1.88E-136	2
300	Ska1	1.11E-76	0.525110943	0.54	0.011	3.44E-72	1.88E-84	0.627370838	0.694	0.016	5.83E-80	1.01E-136	0.448447442	0.466	0.013	3.14E-132	1.11E-76	3.03E-136	2
301	Hist1h2bj	1.62E-72	0.816911593	0.685	0.051	5.02E-68	2.40E-68	0.873647143	0.786	0.063	7.46E-64	7.25E-136	0.714737874	0.714	0.085	2.25E-131	2.40E-68	2.17E-135	2
302	Orc6	9.59E-45	0.622207329	0.718	0.138	2.98E-40	6.89E-46	0.695673574	0.806	0.146	2.14E-41	1.14E-135	0.733037868	0.82	0.142	3.54E-131	9.59E-45	3.42E-135	2
303	Hist1h1d	7.33E-44	0.365202475	0.427	0.029	2.27E-39	2.58E-35	0.662414672	0.48	0.04	8.01E-31	2.89E-135	0.976881183	0.622	0.052	8.97E-131	2.58E-35	8.66E-135	2
304	Cdkn2c	2.54E-62	0.808866455	0.766	0.11	7.88E-58	6.16E-46	0.510111966	0.673	0.083	1.91E-41	2.66E-134	0.649729732	0.675	0.07	8.26E-130	6.16E-46	7.98E-134	2
305	Nap1l1	1.06E-53	0.801982313	0.992	0.578	3.29E-49	8.89E-71	1.018993534	1	0.463	2.76E-66	6.33E-134	0.914642806	0.979	0.472	1.97E-129	1.06E-53	1.90E-133	2
306	Knl1	2.82E-77	0.654140327	0.556	0.014	8.75E-73	5.17E-60	0.531073302	0.561	0.018	1.61E-55	4.07E-133	0.50219047	0.477	0.016	1.26E-128	5.17E-60	1.22E-132	2
307	Racgap1	6.52E-85	0.866422923	0.726	0.041	2.02E-80	2.78E-70	0.832746627	0.765	0.051	8.64E-66	1.29E-130	0.685361623	0.597	0.047	4.01E-126	2.78E-70	3.87E-130	2
308	Gins2	5.04E-31	0.430183263	0.476	0.071	1.56E-26	4.04E-54	0.477959683	0.694	0.063	1.26E-49	4.64E-130	0.598689954	0.661	0.069	1.44E-125	5.04E-31	1.39E-129	2
309	Pcna	1.51E-58	1.034650252	0.879	0.32	4.70E-54	3.61E-52	0.962375538	0.969	0.387	1.12E-47	2.03E-129	0.966955023	0.933	0.334	6.30E-125	3.61E-52	6.09E-129	2
310	E2f8	1.44E-41	0.290857005	0.306	0.006	4.48E-37	1.03E-60	0.358490904	0.469	0.006	3.20E-56	4.00E-129	0.336738206	0.413	0.009	1.24E-124	1.44E-41	1.20E-128	2
311	Ccdc34	3.76E-58	0.652353403	0.677	0.074	1.17E-53	2.22E-60	0.566189289	0.714	0.054	6.91E-56	4.55E-129	0.58538865	0.629	0.058	1.41E-124	3.76E-58	1.37E-128	2
312	Plk1	3.83E-73	0.620501376	0.524	0.012	1.19E-68	2.95E-76	0.840509933	0.653	0.019	9.17E-72	3.55E-128	0.659874624	0.463	0.017	1.10E-123	3.83E-73	1.06E-127	2
313	E2f2	1.03E-33	0.324858298	0.355	0.024	3.21E-29	1.07E-40	0.347889682	0.48	0.029	3.32E-36	5.64E-128	0.525200952	0.594	0.048	1.75E-123	1.03E-33	1.69E-127	2
314	Cenps	9.33E-41	0.397439464	0.508	0.057	2.90E-36	9.20E-54	0.423201224	0.622	0.041	2.86E-49	1.20E-127	0.456698322	0.587	0.046	3.73E-123	9.33E-41	3.60E-127	2
315	Cdc6	3.65E-37	0.473534031	0.435	0.04	1.13E-32	3.28E-41	0.471207355	0.5	0.033	1.02E-36	1.24E-126	0.57838354	0.565	0.041	3.86E-122	3.65E-37	3.73E-126	2
316	Dtl	1.16E-27	0.39911438	0.516	0.107	3.61E-23	7.33E-39	0.439496708	0.622	0.084	2.28E-34	8.41E-126	0.568220027	0.689	0.087	2.61E-121	1.16E-27	2.52E-125	2
317	Ranbp1	2.71E-65	0.922886749	0.992	0.689	8.42E-61	1.62E-54	0.865142926	1	0.629	5.04E-50	3.10E-125	0.859440447	0.993	0.598	9.62E-121	1.62E-54	9.30E-125	2
318	Dek	7.89E-85	1.092783868	0.984	0.487	2.45E-80	3.86E-59	0.957600236	0.99	0.534	1.20E-54	3.36E-124	0.893314283	0.968	0.456	1.04E-119	3.86E-59	1.01E-123	2
319	Mad2l1	1.66E-44	0.523828391	0.548	0.059	5.14E-40	9.96E-59	0.658638678	0.745	0.068	3.09E-54	6.01E-124	0.508307389	0.629	0.065	1.87E-119	1.66E-44	1.80E-123	2
320	Syce2	5.22E-47	0.597009924	0.621	0.081	1.62E-42	2.12E-57	0.573605455	0.735	0.068	6.58E-53	4.14E-123	0.58904578	0.654	0.074	1.29E-118	5.22E-47	1.24E-122	2
321	Tmpo	1.52E-57	0.878430733	0.935	0.317	4.73E-53	1.10E-62	0.995336351	0.98	0.282	3.43E-58	4.49E-123	0.848469528	0.915	0.271	1.39E-118	1.52E-57	1.35E-122	2
322	Tpx2	2.02E-88	0.788546044	0.694	0.028	6.26E-84	2.66E-80	0.826802503	0.765	0.034	8.25E-76	5.36E-123	0.679090489	0.548	0.038	1.66E-118	2.66E-80	1.61E-122	2
323	Prim1	4.62E-55	0.64186332	0.718	0.101	1.44E-50	1.44E-63	0.655220931	0.837	0.093	4.48E-59	6.73E-121	0.551467758	0.693	0.094	2.09E-116	4.62E-55	2.02E-120	2
324	Fignl1	2.21E-46	0.412643708	0.524	0.048	6.86E-42	2.65E-63	0.51452977	0.704	0.045	8.22E-59	4.33E-120	0.466978327	0.565	0.046	1.34E-115	2.21E-46	1.30E-119	2
325	Haus4	4.89E-43	0.513296484	0.621	0.096	1.52E-38	1.09E-51	0.625074108	0.857	0.148	3.39E-47	7.51E-120	0.674079094	0.781	0.142	2.33E-115	4.89E-43	2.25E-119	2
326	Hist1h2ak	3.18E-63	0.454135111	0.524	0.021	9.87E-59	5.10E-49	0.607115099	0.531	0.027	1.58E-44	1.38E-119	0.694363922	0.512	0.032	4.27E-115	5.10E-49	4.13E-119	2
327	Mis18bp1	2.41E-82	0.564857612	0.565	0.011	7.47E-78	1.22E-53	0.41277649	0.469	0.011	3.80E-49	2.21E-115	0.333737119	0.382	0.009	6.86E-111	1.22E-53	6.63E-115	2
328	Hist1h4i	6.39E-72	0.757489902	0.774	0.082	1.98E-67	2.15E-53	0.659316405	0.786	0.101	6.67E-49	3.27E-115	0.628117935	0.696	0.103	1.02E-110	2.15E-53	9.81E-115	2
329	Lockd	1.12E-69	1.038416892	0.871	0.159	3.47E-65	6.25E-63	0.836753386	0.827	0.091	1.94E-58	3.35E-115	0.721298888	0.696	0.103	1.04E-110	6.25E-63	1.00E-114	2
330	Slbp	1.27E-50	0.914420461	0.887	0.346	3.95E-46	1.74E-43	0.845814326	0.959	0.534	5.42E-39	6.64E-112	0.863908832	0.951	0.496	2.06E-107	1.74E-43	1.99E-111	2
331	Sgo2a	5.80E-55	0.414542846	0.379	0.006	1.80E-50	4.34E-42	0.258477245	0.378	0.009	1.35E-37	9.67E-112	0.343814818	0.371	0.009	3.00E-107	4.34E-42	2.90E-111	2
332	Aurka	1.23E-60	0.50813589	0.5	0.019	3.82E-56	2.19E-55	0.586075768	0.52	0.017	6.79E-51	2.14E-111	0.517603463	0.413	0.016	6.65E-107	2.19E-55	6.43E-111	2
333	Hsp90aa1	6.31E-64	0.883510777	1	0.748	1.96E-59	7.01E-59	0.932747526	1	0.688	2.18E-54	8.10E-111	0.76758224	0.996	0.716	2.52E-106	7.01E-59	2.43E-110	2
334	Ube2c	6.68E-78	1.675901314	0.629	0.046	2.07E-73	2.47E-64	1.674867881	0.643	0.043	7.66E-60	1.02E-110	1.47438954	0.509	0.061	3.16E-106	2.47E-64	3.05E-110	2
335	Dnajc9	1.07E-38	0.656665114	0.919	0.361	3.32E-34	2.43E-51	0.786516608	0.98	0.281	7.53E-47	2.95E-110	0.626825804	0.88	0.236	9.17E-106	1.07E-38	8.86E-110	2
336	Chaf1a	8.77E-56	0.521542629	0.613	0.056	2.72E-51	7.54E-44	0.349013292	0.531	0.036	2.34E-39	9.63E-110	0.462194978	0.519	0.041	2.99E-105	7.54E-44	2.89E-109	2
337	Usp1	1.81E-39	0.672668626	0.815	0.245	5.62E-35	2.87E-45	0.47854516	0.898	0.229	8.90E-41	1.65E-109	0.647380201	0.873	0.231	5.13E-105	1.81E-39	4.96E-109	2
338	Rfc5	1.09E-47	0.606233899	0.71	0.121	3.39E-43	4.75E-65	0.689814308	0.908	0.126	1.48E-60	4.32E-109	0.62197619	0.731	0.131	1.34E-104	1.09E-47	1.30E-108	2
339	Ccnf	1.77E-50	0.402277782	0.363	0.007	5.49E-46	3.24E-67	0.473481162	0.52	0.007	1.01E-62	6.89E-109	0.349269988	0.343	0.006	2.14E-104	1.77E-50	2.07E-108	2
340	Lrr1	3.62E-39	0.267462152	0.323	0.011	1.12E-34	2.94E-37	0.266035783	0.316	0.005	9.13E-33	7.86E-109	0.289687298	0.364	0.009	2.44E-104	2.94E-37	2.36E-108	2
341	Brip1	5.51E-37	0.262948411	0.315	0.012	1.71E-32	8.25E-45	0.305327204	0.418	0.012	2.56E-40	9.46E-109	0.302851107	0.389	0.014	2.94E-104	5.51E-37	2.84E-108	2
342	Csrp1	1.11E-36	0.559513365	0.718	0.176	3.44E-32	1.04E-48	0.760123095	0.929	0.233	3.23E-44	3.63E-108	0.721687129	0.883	0.255	1.13E-103	1.11E-36	1.09E-107	2
343	Kpna2	2.81E-60	1.021353871	0.71	0.122	8.73E-56	4.64E-54	1.092779863	0.776	0.14	1.44E-49	1.74E-107	0.813615215	0.668	0.108	5.40E-103	4.64E-54	5.21E-107	2
344	Cdk2	1.55E-34	0.419984147	0.565	0.1	4.81E-30	1.77E-45	0.611302491	0.776	0.126	5.50E-41	1.85E-106	0.565987737	0.717	0.128	5.74E-102	1.55E-34	5.55E-106	2
345	Tfdp1	9.55E-40	0.57500109	0.798	0.218	2.97E-35	9.76E-57	0.788909336	0.949	0.211	3.03E-52	4.69E-106	0.674775363	0.845	0.221	1.46E-101	9.55E-40	1.41E-105	2
346	Cenpk	2.84E-53	0.435386629	0.532	0.037	8.80E-49	4.21E-41	0.396765919	0.52	0.039	1.31E-36	7.57E-106	0.405159143	0.481	0.033	2.35E-101	4.21E-41	2.27E-105	2
347	Rcc1	3.27E-42	0.507460221	0.669	0.122	1.01E-37	1.52E-56	0.631816462	0.827	0.112	4.72E-52	3.88E-105	0.55578801	0.707	0.124	1.21E-100	3.27E-42	1.16E-104	2
348	Cks2	2.68E-80	1.289405675	0.919	0.255	8.32E-76	1.05E-67	1.209341952	0.959	0.295	3.25E-63	6.64E-105	0.925579112	0.883	0.287	2.06E-100	1.05E-67	1.99E-104	2
349	Ncapd3	2.64E-30	0.354564376	0.548	0.122	8.19E-26	4.64E-39	0.331328511	0.612	0.096	1.44E-34	2.23E-104	0.434187872	0.629	0.097	6.91E-100	2.64E-30	6.68E-104	2
350	Tubg1	2.34E-31	0.451019943	0.653	0.166	7.28E-27	1.01E-47	0.512508198	0.776	0.12	3.13E-43	7.49E-104	0.520234345	0.686	0.117	2.33E-99	2.34E-31	2.25E-103	2
351	Ect2	5.30E-42	0.264790081	0.339	0.011	1.65E-37	1.90E-53	0.347260034	0.5	0.017	5.89E-49	1.56E-103	0.355533203	0.41	0.02	4.85E-99	5.30E-42	4.69E-103	2
352	Nsd2	2.38E-46	0.501600784	0.637	0.094	7.39E-42	4.83E-47	0.498604581	0.694	0.084	1.50E-42	8.85E-103	0.488365527	0.583	0.071	2.75E-98	2.38E-46	2.65E-102	2
353	Slc43a3	2.30E-47	0.371379741	0.468	0.032	7.15E-43	7.24E-49	0.371749751	0.52	0.025	2.25E-44	2.13E-102	0.374737162	0.456	0.03	6.61E-98	2.30E-47	6.39E-102	2
354	Hist1h1a	2.41E-52	0.381444894	0.395	0.01	7.47E-48	2.71E-43	0.255400085	0.398	0.014	8.42E-39	5.51E-101	0.502346144	0.403	0.019	1.71E-96	2.71E-43	1.65E-100	2
355	Kif23	3.50E-53	0.600582932	0.565	0.046	1.09E-48	7.91E-48	0.490328647	0.48	0.018	2.45E-43	7.27E-101	0.415627002	0.424	0.023	2.26E-96	7.91E-48	2.18E-100	2
356	Hist1h3a	4.90E-47	0.39999538	0.5	0.042	1.52E-42	3.98E-36	0.343388198	0.51	0.057	1.24E-31	5.65E-100	0.476712689	0.544	0.062	1.75E-95	3.98E-36	1.69E-99	2
357	Cdca2	4.13E-83	0.636698758	0.629	0.02	1.28E-78	1.35E-62	0.441094268	0.541	0.013	4.19E-58	6.60E-100	0.351651382	0.375	0.014	2.05E-95	1.35E-62	1.98E-99	2
358	Anp32e	1.04E-59	0.941322299	0.96	0.468	3.24E-55	4.21E-64	1.07830722	0.99	0.428	1.31E-59	1.34E-99	0.823331275	0.965	0.449	4.17E-95	1.04E-59	4.03E-99	2
359	Rmi2	1.08E-38	0.438288995	0.629	0.12	3.35E-34	6.38E-44	0.443739424	0.673	0.087	1.98E-39	3.25E-98	0.442041091	0.59	0.081	1.01E-93	1.08E-38	9.76E-98	2
360	Mthfd2	6.78E-29	0.397676864	0.685	0.214	2.11E-24	3.80E-46	0.67383295	0.908	0.218	1.18E-41	3.68E-97	0.644836824	0.855	0.25	1.14E-92	6.78E-29	1.10E-96	2
361	Nasp	7.62E-49	0.644949609	0.895	0.25	2.37E-44	3.24E-49	0.764433095	0.969	0.289	1.01E-44	3.88E-97	0.70799415	0.915	0.328	1.20E-92	7.62E-49	1.16E-96	2
362	Prim2	1.98E-32	0.352966238	0.452	0.061	6.15E-28	1.79E-54	0.452594784	0.714	0.072	5.57E-50	3.89E-97	0.417148708	0.544	0.064	1.21E-92	1.98E-32	1.17E-96	2
363	Hist1h3c	9.86E-67	0.60544705	0.605	0.034	3.06E-62	3.38E-49	0.443693325	0.551	0.031	1.05E-44	4.86E-97	0.549552995	0.512	0.051	1.51E-92	3.38E-49	1.46E-96	2
364	Kifc1	5.32E-44	0.344006937	0.411	0.024	1.65E-39	2.47E-55	0.502323411	0.612	0.035	7.65E-51	6.20E-97	0.422086796	0.459	0.035	1.92E-92	5.32E-44	1.86E-96	2
365	Dck	9.97E-35	0.44999927	0.597	0.116	3.09E-30	2.62E-49	0.595602111	0.786	0.116	8.13E-45	7.68E-97	0.507900988	0.661	0.115	2.38E-92	9.97E-35	2.30E-96	2
366	Dbi	8.88E-33	0.554908562	0.968	0.486	2.76E-28	5.33E-46	0.812254444	0.98	0.473	1.65E-41	7.78E-97	0.73240385	0.975	0.469	2.42E-92	8.88E-33	2.33E-96	2
367	Hpf1	1.26E-32	0.542597559	0.798	0.265	3.93E-28	2.93E-45	0.723010144	0.939	0.274	9.09E-41	2.29E-96	0.604990633	0.866	0.26	7.10E-92	1.26E-32	6.86E-96	2
368	Bub1b	4.01E-69	0.502141538	0.524	0.015	1.24E-64	5.76E-48	0.442647498	0.49	0.02	1.79E-43	5.71E-96	0.368505795	0.392	0.019	1.77E-91	5.76E-48	1.71E-95	2
369	Ncapg2	2.48E-55	0.420542678	0.508	0.028	7.70E-51	4.45E-44	0.342028067	0.469	0.022	1.38E-39	1.17E-95	0.330270753	0.375	0.016	3.64E-91	4.45E-44	3.52E-95	2
370	Srsf2	1.04E-51	0.783494372	0.992	0.723	3.22E-47	4.29E-41	0.73792686	1	0.525	1.33E-36	1.35E-95	0.755731696	0.975	0.628	4.20E-91	4.29E-41	4.06E-95	2
371	Atad2	1.91E-27	0.400792634	0.702	0.235	5.94E-23	3.61E-43	0.609747174	0.837	0.178	1.12E-38	1.37E-95	0.634624521	0.777	0.188	4.25E-91	1.91E-27	4.11E-95	2
372	Ube2e3	1.61E-26	0.35777601	0.726	0.267	5.00E-22	1.32E-42	0.487414817	0.786	0.153	4.08E-38	2.08E-95	0.488881889	0.728	0.158	6.45E-91	1.61E-26	6.23E-95	2
373	Hist1h1e	4.42E-38	0.840479237	0.734	0.202	1.37E-33	1.38E-20	0.534351266	0.602	0.172	4.28E-16	3.50E-95	0.895433775	0.749	0.173	1.09E-90	1.38E-20	1.05E-94	2
374	Nelfe	6.79E-39	0.473175402	0.661	0.137	2.11E-34	3.65E-34	0.452767061	0.745	0.174	1.13E-29	4.35E-95	0.526170838	0.71	0.148	1.35E-90	3.65E-34	1.30E-94	2
375	Trip13	9.40E-44	0.378404976	0.411	0.021	2.92E-39	2.22E-44	0.379507285	0.5	0.027	6.91E-40	1.11E-94	0.302299948	0.424	0.028	3.44E-90	9.40E-44	3.33E-94	2
376	Cit	6.40E-74	0.57726134	0.605	0.025	1.99E-69	9.28E-57	0.366369236	0.52	0.015	2.88E-52	1.91E-94	0.309468464	0.371	0.016	5.94E-90	9.28E-57	5.74E-94	2
377	Fabp5	9.53E-32	0.604062264	0.734	0.22	2.96E-27	8.52E-39	0.58921138	0.847	0.212	2.65E-34	2.37E-94	0.689806669	0.845	0.248	7.37E-90	9.53E-32	7.12E-94	2
378	Ube2t	1.24E-52	0.442987774	0.573	0.054	3.86E-48	4.17E-71	0.611347282	0.796	0.059	1.30E-66	5.28E-94	0.35725133	0.512	0.061	1.64E-89	1.24E-52	1.58E-93	2
379	Rnaseh2b	8.57E-38	0.394797654	0.621	0.123	2.66E-33	3.07E-40	0.437112492	0.745	0.142	9.52E-36	7.42E-94	0.451623222	0.647	0.114	2.30E-89	8.57E-38	2.23E-93	2
380	Hmgn1	1.29E-27	0.538231159	0.984	0.65	4.00E-23	2.01E-39	0.780761863	1	0.542	6.23E-35	1.49E-93	0.729747171	0.993	0.548	4.64E-89	1.29E-27	4.48E-93	2
381	Dscc1	1.71E-30	0.28318222	0.331	0.024	5.30E-26	8.84E-44	0.349971579	0.51	0.031	2.74E-39	1.87E-93	0.349814525	0.438	0.032	5.81E-89	1.71E-30	5.62E-93	2
382	Kif15	2.68E-74	0.601535862	0.589	0.021	8.32E-70	2.10E-55	0.463947148	0.561	0.024	6.54E-51	3.62E-93	0.352250437	0.399	0.023	1.13E-88	2.10E-55	1.09E-92	2
383	Cdca7	6.65E-36	0.571794394	0.718	0.185	2.07E-31	8.24E-23	0.443978971	0.602	0.15	2.56E-18	4.10E-93	0.613610102	0.739	0.167	1.27E-88	8.24E-23	1.23E-92	2
384	Snrpd1	2.21E-40	0.66563729	0.968	0.527	6.85E-36	2.96E-50	0.822830268	0.99	0.581	9.19E-46	5.63E-93	0.68810989	0.982	0.548	1.75E-88	2.21E-40	1.69E-92	2
385	Rpa2	1.43E-30	0.47319275	0.645	0.166	4.44E-26	1.79E-34	0.537282184	0.816	0.219	5.56E-30	5.81E-93	0.603317395	0.784	0.199	1.80E-88	1.43E-30	1.74E-92	2
386	Lsm3	5.52E-35	0.563036937	0.927	0.391	1.71E-30	1.49E-37	0.666227352	0.98	0.411	4.61E-33	5.98E-93	0.589484438	0.947	0.364	1.86E-88	5.52E-35	1.79E-92	2
387	Siva1	3.28E-23	0.507638608	0.645	0.213	1.02E-18	1.83E-32	0.594927171	0.776	0.199	5.67E-28	1.02E-92	0.666716068	0.788	0.206	3.16E-88	3.28E-23	3.05E-92	2
388	Mcm2	2.08E-32	0.605128845	0.726	0.208	6.47E-28	3.76E-26	0.506350167	0.714	0.2	1.17E-21	1.41E-91	0.651669469	0.799	0.214	4.37E-87	3.76E-26	4.22E-91	2
389	Rfc2	1.05E-29	0.516021806	0.839	0.326	3.28E-25	5.60E-34	0.525001651	0.908	0.307	1.74E-29	1.66E-91	0.586105927	0.866	0.273	5.17E-87	1.05E-29	4.99E-91	2
390	Pkmyt1	7.40E-30	0.336405713	0.403	0.05	2.30E-25	6.11E-36	0.309902482	0.551	0.075	1.90E-31	1.76E-91	0.396079974	0.534	0.071	5.47E-87	7.40E-30	5.28E-91	2
391	Nuf2	3.59E-56	0.404141196	0.419	0.01	1.12E-51	7.99E-65	0.456451091	0.571	0.015	2.48E-60	2.40E-91	0.292673789	0.346	0.013	7.45E-87	3.59E-56	7.20E-91	2
392	Dtymk	3.02E-38	0.678117134	0.879	0.32	9.39E-34	2.01E-45	0.739688598	0.969	0.329	6.23E-41	4.13E-91	0.661937762	0.898	0.318	1.28E-86	3.02E-38	1.24E-90	2
393	Cenph	3.31E-70	0.532406884	0.629	0.036	1.03E-65	3.14E-61	0.39534315	0.612	0.026	9.76E-57	1.49E-90	0.359296562	0.413	0.027	4.63E-86	3.14E-61	4.47E-90	2
394	Nxt1	2.32E-25	0.332397594	0.71	0.266	7.21E-21	1.27E-30	0.465211709	0.837	0.27	3.94E-26	2.78E-90	0.450113504	0.834	0.257	8.64E-86	2.32E-25	8.35E-90	2
395	Prelid3b	4.48E-26	0.318610793	0.718	0.27	1.39E-21	1.19E-38	0.584527173	0.949	0.316	3.68E-34	5.94E-90	0.583524745	0.908	0.324	1.85E-85	4.48E-26	1.78E-89	2
396	Pold2	6.34E-33	0.446342315	0.645	0.153	1.97E-28	4.79E-30	0.395952465	0.735	0.202	1.49E-25	7.06E-90	0.486083468	0.753	0.189	2.19E-85	4.79E-30	2.12E-89	2
397	Pdlim1	3.98E-22	0.344872133	0.831	0.401	1.23E-17	1.36E-52	0.885962533	0.929	0.221	4.22E-48	1.81E-89	0.602066611	0.869	0.282	5.63E-85	3.98E-22	5.44E-89	2
398	Lsm2	1.12E-41	0.700440279	0.935	0.387	3.48E-37	2.21E-48	0.787619617	0.98	0.343	6.86E-44	2.44E-89	0.698222336	0.912	0.365	7.58E-85	1.12E-41	7.32E-89	2
399	Nup85	1.08E-18	0.271833485	0.371	0.079	3.35E-14	7.81E-42	0.425086448	0.735	0.134	2.42E-37	3.11E-89	0.402058854	0.604	0.109	9.66E-85	1.08E-18	9.33E-89	2
400	Selenoh	3.59E-54	0.818604444	1	0.46	1.12E-49	3.46E-44	0.836346857	0.99	0.451	1.07E-39	4.63E-89	0.705430859	0.961	0.442	1.44E-84	3.46E-44	1.39E-88	2
401	Rfc3	5.10E-22	0.356100758	0.46	0.106	1.59E-17	9.58E-27	0.415948557	0.592	0.123	2.98E-22	5.43E-89	0.505709919	0.636	0.116	1.69E-84	5.10E-22	1.63E-88	2
402	Tesc	3.69E-12	0.380116635	0.677	0.351	1.15E-07	2.09E-44	0.985132336	0.929	0.32	6.48E-40	1.80E-88	0.804814404	0.929	0.382	5.59E-84	3.69E-12	5.40E-88	2
403	Brip1os	2.06E-24	0.268172699	0.411	0.081	6.38E-20	1.81E-33	0.292313207	0.551	0.09	5.62E-29	2.82E-88	0.298097331	0.516	0.076	8.77E-84	2.06E-24	8.47E-88	2
404	Mis18a	4.12E-39	0.40297225	0.669	0.151	1.28E-34	3.45E-40	0.305584779	0.694	0.144	1.07E-35	9.31E-88	0.311049237	0.58	0.117	2.89E-83	4.12E-39	2.79E-87	2
405	Psat1	3.15E-25	0.393355626	0.605	0.171	9.79E-21	5.02E-45	0.672353234	0.949	0.267	1.56E-40	5.42E-87	0.61751192	0.869	0.291	1.68E-82	3.15E-25	1.63E-86	2
406	Diaph3	2.66E-41	0.317131069	0.371	0.019	8.26E-37	2.71E-42	0.313020646	0.5	0.033	8.42E-38	6.21E-87	0.346539598	0.417	0.033	1.93E-82	2.66E-41	1.86E-86	2
407	Eri1	6.97E-23	0.302865758	0.589	0.193	2.16E-18	9.87E-47	0.506871944	0.806	0.147	3.06E-42	8.18E-87	0.385448624	0.657	0.146	2.54E-82	6.97E-23	2.45E-86	2
408	Pold3	2.81E-25	0.331221526	0.508	0.119	8.72E-21	1.27E-35	0.318197826	0.633	0.123	3.94E-31	8.71E-87	0.379693131	0.604	0.117	2.70E-82	2.81E-25	2.61E-86	2
409	Sgo1	5.56E-78	0.614544661	0.597	0.02	1.73E-73	2.01E-56	0.418807353	0.49	0.012	6.24E-52	9.53E-87	0.284283811	0.314	0.01	2.96E-82	2.01E-56	2.86E-86	2
410	Kif20b	6.94E-56	0.524365174	0.556	0.039	2.16E-51	6.08E-33	0.284789586	0.418	0.033	1.89E-28	1.74E-86	0.29475339	0.385	0.03	5.40E-82	6.08E-33	5.21E-86	2
411	Cbx5	1.69E-47	0.642188735	0.79	0.172	5.24E-43	6.10E-47	0.39024329	0.724	0.115	1.90E-42	3.26E-86	0.397785837	0.594	0.104	1.01E-81	6.10E-47	9.78E-86	2
412	Hist1h2bk	2.72E-33	0.32788311	0.29	0.012	8.44E-29	1.31E-42	0.49520704	0.469	0.027	4.08E-38	3.95E-86	0.399666161	0.42	0.033	1.23E-81	2.72E-33	1.18E-85	2
413	Pold1	5.26E-25	0.276304191	0.427	0.083	1.63E-20	7.11E-31	0.305973827	0.571	0.105	2.21E-26	6.00E-85	0.387529235	0.594	0.109	1.86E-80	5.26E-25	1.80E-84	2
414	Hat1	1.52E-28	0.491177972	0.661	0.185	4.71E-24	1.57E-52	0.652038867	0.929	0.198	4.89E-48	6.24E-85	0.515214333	0.728	0.181	1.94E-80	1.52E-28	1.87E-84	2
415	Kif20a	3.00E-67	0.482320821	0.556	0.023	9.31E-63	4.55E-53	0.518139748	0.551	0.026	1.41E-48	1.51E-84	0.348220768	0.389	0.026	4.70E-80	4.55E-53	4.54E-84	2
416	Rpa3	2.01E-30	0.460981691	0.75	0.244	6.25E-26	5.34E-39	0.540925306	0.908	0.268	1.66E-34	1.95E-84	0.503004958	0.774	0.215	6.07E-80	2.01E-30	5.86E-84	2
417	Rfwd3	4.65E-28	0.25522606	0.403	0.062	1.44E-23	3.24E-32	0.274828981	0.551	0.095	1.01E-27	3.29E-84	0.252865003	0.488	0.076	1.02E-79	4.65E-28	9.86E-84	2
418	Cmc2	6.96E-33	0.4534581	0.653	0.16	2.16E-28	9.75E-48	0.517611317	0.765	0.117	3.03E-43	4.02E-84	0.395193647	0.58	0.104	1.25E-79	6.96E-33	1.20E-83	2
419	Mcm6	5.38E-36	0.728061974	0.823	0.281	1.67E-31	8.78E-31	0.764172996	0.908	0.38	2.73E-26	4.14E-84	0.783740562	0.905	0.405	1.29E-79	8.78E-31	1.24E-83	2
420	Impa2	1.15E-24	0.358077635	0.581	0.164	3.56E-20	2.80E-47	0.439057625	0.827	0.168	8.69E-43	5.18E-84	0.45706612	0.742	0.195	1.61E-79	1.15E-24	1.55E-83	2
421	Dnmt1	1.35E-37	0.514440241	0.734	0.185	4.18E-33	7.13E-39	0.540066879	0.878	0.244	2.21E-34	5.32E-84	0.585733628	0.802	0.237	1.65E-79	1.35E-37	1.60E-83	2
422	Ppil1	1.58E-25	0.384361197	0.782	0.315	4.91E-21	4.94E-34	0.514754413	0.918	0.317	1.53E-29	5.85E-84	0.546816855	0.873	0.303	1.82E-79	1.58E-25	1.75E-83	2
423	Pmf1	6.64E-50	0.669108425	0.798	0.168	2.06E-45	2.06E-48	0.567028798	0.837	0.151	6.41E-44	1.22E-83	0.423328417	0.636	0.129	3.78E-79	2.06E-48	3.65E-83	2
424	Igfbp4	7.48E-15	0.691492835	0.444	0.138	2.32E-10	3.55E-48	1.09252217	0.786	0.122	1.10E-43	1.48E-83	0.893778043	0.777	0.218	4.59E-79	7.48E-15	4.43E-83	2
425	Ska2	1.88E-42	0.401102304	0.524	0.062	5.83E-38	8.27E-51	0.43543787	0.684	0.074	2.57E-46	1.94E-83	0.357159912	0.488	0.063	6.02E-79	1.88E-42	5.82E-83	2
426	Hist1h2bm	1.25E-45	0.334054818	0.395	0.016	3.89E-41	2.81E-39	0.305724278	0.398	0.015	8.71E-35	3.14E-83	0.375276222	0.375	0.023	9.75E-79	2.81E-39	9.42E-83	2
427	H2afv	7.20E-54	0.877978332	0.96	0.554	2.23E-49	8.05E-51	0.895974172	1	0.622	2.50E-46	5.67E-83	0.76459417	0.968	0.583	1.76E-78	8.05E-51	1.70E-82	2
428	Depdc1a	8.96E-58	0.444267055	0.419	0.009	2.78E-53	5.27E-57	0.485952171	0.469	0.009	1.64E-52	6.21E-83	0.263215954	0.293	0.008	1.93E-78	5.27E-57	1.86E-82	2
429	Plk4	1.67E-53	0.443779988	0.556	0.046	5.20E-49	1.99E-39	0.326069941	0.52	0.048	6.17E-35	8.01E-83	0.292225983	0.396	0.032	2.49E-78	1.99E-39	2.40E-82	2
430	Cenpl	9.74E-54	0.433865073	0.5	0.031	3.02E-49	1.73E-52	0.419367902	0.561	0.032	5.37E-48	9.91E-83	0.30835216	0.371	0.026	3.08E-78	1.73E-52	2.97E-82	2
431	Cenpe	7.84E-69	0.767985431	0.581	0.027	2.43E-64	2.31E-57	0.593180553	0.561	0.022	7.17E-53	2.42E-82	0.463489325	0.36	0.022	7.52E-78	2.31E-57	7.26E-82	2
432	Hist1h4d	1.55E-56	0.538183065	0.597	0.05	4.81E-52	1.87E-48	0.345734557	0.612	0.064	5.82E-44	2.80E-82	0.634385453	0.572	0.094	8.70E-78	1.87E-48	8.40E-82	2
433	Phgdh	2.82E-41	0.719277596	0.976	0.459	8.75E-37	9.95E-30	0.646978883	0.959	0.438	3.09E-25	3.42E-82	0.690476341	0.965	0.474	1.06E-77	9.95E-30	1.03E-81	2
434	Jpt2	1.72E-25	0.301228109	0.46	0.095	5.35E-21	7.81E-28	0.322673913	0.551	0.102	2.43E-23	4.09E-82	0.314773714	0.512	0.078	1.27E-77	1.72E-25	1.23E-81	2
435	Timm50	1.31E-21	0.311288607	0.605	0.21	4.08E-17	3.70E-34	0.470013086	0.888	0.288	1.15E-29	6.53E-82	0.426339419	0.827	0.278	2.03E-77	1.31E-21	1.96E-81	2
436	Rfc1	2.95E-17	0.37969123	0.637	0.256	9.16E-13	5.86E-31	0.500934595	0.806	0.235	1.82E-26	6.53E-82	0.522223951	0.799	0.241	2.03E-77	2.95E-17	1.96E-81	2
437	Suv39h1	1.21E-32	0.291488441	0.427	0.054	3.75E-28	3.86E-43	0.327368381	0.602	0.07	1.20E-38	7.11E-82	0.305136946	0.519	0.084	2.21E-77	1.21E-32	2.13E-81	2
438	4930579G24Rik	1.62E-47	0.393138926	0.532	0.05	5.05E-43	3.54E-44	0.398491751	0.561	0.045	1.10E-39	6.08E-81	0.281303831	0.389	0.031	1.89E-76	3.54E-44	1.82E-80	2
439	Tpi1	5.09E-35	0.677309581	0.895	0.375	1.58E-30	4.63E-31	0.705756881	0.969	0.528	1.44E-26	8.42E-81	0.691024517	0.961	0.502	2.62E-76	4.63E-31	2.53E-80	2
440	Bub1	9.12E-71	0.412221454	0.492	0.009	2.83E-66	4.19E-64	0.410595784	0.551	0.013	1.30E-59	1.12E-80	0.266774593	0.314	0.012	3.47E-76	4.19E-64	3.35E-80	2
441	Mns1	3.55E-32	0.268396787	0.419	0.056	1.10E-27	2.01E-29	0.260893089	0.429	0.048	6.24E-25	1.95E-80	0.339683302	0.431	0.045	6.06E-76	2.01E-29	5.85E-80	2
442	Tmem109	2.55E-19	0.296777635	0.508	0.16	7.93E-15	8.04E-41	0.389912312	0.816	0.212	2.50E-36	2.97E-80	0.41430518	0.739	0.212	9.23E-76	2.55E-19	8.92E-80	2
443	Hirip3	5.89E-36	0.387861976	0.548	0.094	1.83E-31	9.20E-46	0.479922706	0.714	0.098	2.86E-41	3.33E-80	0.367639105	0.555	0.098	1.04E-75	5.89E-36	1.00E-79	2
444	Ube2s	9.60E-71	1.102072885	0.968	0.484	2.98E-66	9.97E-70	1.119132442	0.99	0.448	3.09E-65	3.47E-79	0.739141485	0.876	0.368	1.08E-74	9.97E-70	1.04E-78	2
445	Smc1a	1.69E-37	0.613654969	0.911	0.353	5.26E-33	2.73E-32	0.508521831	0.959	0.387	8.46E-28	3.61E-79	0.465655602	0.915	0.37	1.12E-74	2.73E-32	1.08E-78	2
446	Pgp	1.51E-21	0.307748214	0.581	0.196	4.69E-17	1.40E-27	0.314718918	0.755	0.254	4.33E-23	1.86E-78	0.396851626	0.774	0.247	5.77E-74	1.51E-21	5.57E-78	2
447	Cdc20	5.53E-51	0.795521221	0.556	0.048	1.72E-46	3.22E-39	0.589689805	0.531	0.045	1.00E-34	4.85E-78	0.540807476	0.452	0.051	1.51E-73	3.22E-39	1.46E-77	2
448	Nudc	2.23E-26	0.528999021	0.919	0.475	6.93E-22	2.12E-34	0.637826089	0.98	0.497	6.57E-30	5.16E-78	0.633812587	0.951	0.472	1.60E-73	2.23E-26	1.55E-77	2
449	Uchl5	2.26E-31	0.457476697	0.815	0.292	7.02E-27	4.15E-36	0.593672414	0.929	0.311	1.29E-31	7.42E-78	0.495165352	0.859	0.31	2.31E-73	2.26E-31	2.23E-77	2
450	Nudt5	1.62E-29	0.430448413	0.726	0.232	5.02E-25	2.21E-40	0.45143789	0.857	0.227	6.87E-36	8.58E-78	0.408036574	0.728	0.205	2.66E-73	1.62E-29	2.57E-77	2
451	Hmmr	2.79E-74	0.744907748	0.54	0.013	8.65E-70	5.09E-55	0.612269603	0.51	0.017	1.58E-50	1.98E-77	0.424882633	0.336	0.018	6.15E-73	5.09E-55	5.94E-77	2
452	Tubb4b	7.86E-63	1.081122316	0.944	0.386	2.44E-58	7.85E-37	0.921962524	0.929	0.544	2.44E-32	2.47E-77	0.83135475	0.958	0.522	7.68E-73	7.85E-37	7.42E-77	2
453	Rpa1	9.93E-26	0.483517636	0.726	0.255	3.08E-21	2.41E-34	0.519266737	0.918	0.315	7.49E-30	3.79E-77	0.490058276	0.852	0.306	1.18E-72	9.93E-26	1.14E-76	2
454	Fxn	2.43E-29	0.279539914	0.54	0.136	7.56E-25	9.41E-36	0.319821906	0.694	0.159	2.92E-31	5.57E-77	0.305619569	0.608	0.146	1.73E-72	2.43E-29	1.67E-76	2
455	Nucks1	4.99E-31	0.667463076	0.871	0.384	1.55E-26	2.77E-34	0.539449606	0.898	0.292	8.59E-30	8.71E-77	0.460182627	0.767	0.235	2.70E-72	4.99E-31	2.61E-76	2
456	Cenpf	4.55E-69	0.945200938	0.556	0.023	1.41E-64	1.07E-41	0.582085045	0.429	0.017	3.33E-37	1.05E-76	0.612485502	0.343	0.024	3.27E-72	1.07E-41	3.16E-76	2
457	Anapc5	6.97E-24	0.434765191	0.895	0.449	2.17E-19	9.01E-32	0.560923044	0.939	0.365	2.80E-27	1.73E-76	0.596344583	0.887	0.351	5.37E-72	6.97E-24	5.19E-76	2
458	Mrpl18	4.16E-25	0.493152929	0.944	0.539	1.29E-20	7.22E-33	0.635371072	0.99	0.55	2.24E-28	1.98E-76	0.636686539	0.954	0.522	6.15E-72	4.16E-25	5.94E-76	2
459	Supt16	4.96E-21	0.45901052	0.758	0.327	1.54E-16	4.36E-34	0.360747107	0.827	0.259	1.36E-29	2.12E-76	0.417296225	0.823	0.289	6.60E-72	4.96E-21	6.37E-76	2
460	Pa2g4	2.07E-36	0.66312284	0.984	0.556	6.43E-32	1.55E-37	0.736131285	1	0.605	4.81E-33	2.18E-76	0.663143282	0.972	0.63	6.77E-72	2.07E-36	6.54E-76	2
461	Sae1	1.12E-30	0.477145888	0.831	0.311	3.47E-26	1.37E-35	0.583835002	0.98	0.394	4.26E-31	2.26E-76	0.489714072	0.912	0.374	7.01E-72	1.12E-30	6.77E-76	2
462	Smarcc1	6.11E-31	0.360665358	0.742	0.252	1.90E-26	5.04E-38	0.40370014	0.816	0.215	1.57E-33	4.98E-76	0.358871666	0.763	0.25	1.55E-71	6.11E-31	1.49E-75	2
463	Trim59	3.73E-38	0.326730202	0.476	0.059	1.16E-33	5.64E-44	0.583936902	0.714	0.101	1.75E-39	6.02E-76	0.431936408	0.534	0.09	1.87E-71	3.73E-38	1.81E-75	2
464	Mrpl13	6.39E-19	0.289034018	0.605	0.237	1.99E-14	4.28E-27	0.300779557	0.755	0.257	1.33E-22	2.29E-75	0.258332894	0.7	0.228	7.12E-71	6.39E-19	6.87E-75	2
465	Pola1	6.54E-26	0.284899904	0.403	0.068	2.03E-21	1.20E-39	0.352130741	0.49	0.034	3.72E-35	3.86E-75	0.304291113	0.396	0.039	1.20E-70	6.54E-26	1.16E-74	2
466	Shmt2	5.25E-20	0.35845174	0.621	0.224	1.63E-15	2.08E-28	0.316640104	0.724	0.225	6.45E-24	6.44E-75	0.484581395	0.809	0.273	2.00E-70	5.25E-20	1.93E-74	2
467	Atpif1	5.58E-20	0.253563363	0.911	0.53	1.73E-15	7.15E-36	0.490564191	0.939	0.333	2.22E-31	7.31E-75	0.523935241	0.901	0.366	2.27E-70	5.58E-20	2.19E-74	2
468	Ppih	2.09E-26	0.331146065	0.645	0.203	6.48E-22	5.21E-41	0.509801233	0.898	0.247	1.62E-36	9.46E-75	0.380228518	0.717	0.21	2.94E-70	2.09E-26	2.84E-74	2
469	Ncapd2	2.99E-46	0.544068757	0.581	0.067	9.29E-42	9.92E-52	0.562999148	0.663	0.057	3.08E-47	1.29E-74	0.438374998	0.452	0.055	4.00E-70	2.99E-46	3.86E-74	2
470	Rbbp4	1.41E-31	0.606691851	0.944	0.566	4.37E-27	1.10E-44	0.720047129	0.99	0.637	3.40E-40	1.56E-74	0.602676358	0.986	0.615	4.83E-70	1.41E-31	4.67E-74	2
471	Hist1h2bb	1.09E-56	0.444280924	0.435	0.012	3.38E-52	2.21E-39	0.350397286	0.388	0.013	6.86E-35	3.08E-74	0.433067399	0.314	0.016	9.57E-70	2.21E-39	9.24E-74	2
472	Tex30	5.12E-34	0.385227761	0.597	0.128	1.59E-29	6.11E-40	0.374787852	0.724	0.144	1.90E-35	4.49E-74	0.337042732	0.604	0.142	1.39E-69	5.12E-34	1.35E-73	2
473	Prdx4	1.59E-45	0.532015459	0.685	0.119	4.94E-41	5.19E-45	0.504665961	0.776	0.132	1.61E-40	5.34E-74	0.423424334	0.65	0.158	1.66E-69	5.19E-45	1.60E-73	2
474	1700097N02Rik	1.52E-22	0.359064614	0.524	0.147	4.71E-18	3.60E-37	0.579379587	0.684	0.114	1.12E-32	8.72E-74	0.409400134	0.601	0.133	2.71E-69	1.52E-22	2.62E-73	2
475	Actl6a	1.84E-16	0.267870971	0.75	0.384	5.73E-12	1.70E-33	0.317628533	0.898	0.339	5.29E-29	1.04E-73	0.319704435	0.82	0.317	3.22E-69	1.84E-16	3.11E-73	2
476	Acp1	5.02E-24	0.293985435	0.774	0.34	1.56E-19	3.20E-28	0.432294196	0.837	0.292	9.93E-24	1.64E-73	0.336382399	0.806	0.3	5.09E-69	5.02E-24	4.91E-73	2
477	Hnrnpd	7.08E-23	0.500880213	0.903	0.495	2.20E-18	1.68E-28	0.489648534	0.898	0.344	5.22E-24	2.11E-73	0.450116434	0.799	0.271	6.54E-69	7.08E-23	6.32E-73	2
478	Tceal9	1.96E-35	0.48190365	0.806	0.255	6.08E-31	1.61E-34	0.46257863	0.847	0.254	5.00E-30	3.56E-73	0.39465729	0.721	0.218	1.11E-68	1.61E-34	1.07E-72	2
479	Tmem97	1.43E-22	0.256039481	0.395	0.075	4.45E-18	8.14E-29	0.281861335	0.51	0.082	2.53E-24	4.13E-73	0.308067081	0.498	0.084	1.28E-68	1.43E-22	1.24E-72	2
480	Cops3	2.99E-20	0.263752027	0.613	0.237	9.27E-16	1.11E-22	0.354743402	0.724	0.247	3.44E-18	1.09E-72	0.426332068	0.746	0.231	3.38E-68	2.99E-20	3.27E-72	2
481	Timeless	2.69E-29	0.310160822	0.492	0.099	8.36E-25	4.51E-26	0.30989331	0.48	0.074	1.40E-21	2.07E-72	0.372261641	0.498	0.08	6.43E-68	4.51E-26	6.21E-72	2
482	Dpy30	2.41E-29	0.445850828	0.927	0.436	7.50E-25	7.13E-28	0.467506947	0.949	0.418	2.22E-23	2.43E-72	0.382582413	0.777	0.267	7.54E-68	7.13E-28	7.29E-72	2
483	Pole3	3.26E-25	0.25140424	0.573	0.189	1.01E-20	1.27E-31	0.283571487	0.633	0.146	3.95E-27	7.74E-72	0.321659062	0.583	0.135	2.40E-67	3.26E-25	2.32E-71	2
484	Cdc123	6.84E-21	0.342392057	0.669	0.262	2.12E-16	1.98E-36	0.406154028	0.918	0.315	6.14E-32	1.57E-71	0.307968395	0.799	0.302	4.88E-67	6.84E-21	4.72E-71	2
485	Ddx1	5.50E-27	0.291548278	0.661	0.231	1.71E-22	8.43E-32	0.293979127	0.704	0.188	2.62E-27	3.83E-71	0.328591045	0.657	0.182	1.19E-66	5.50E-27	1.15E-70	2
486	Hjurp	3.98E-39	0.607553016	0.726	0.169	1.24E-34	1.34E-39	0.327983152	0.643	0.109	4.15E-35	5.02E-71	0.299379918	0.541	0.122	1.56E-66	3.98E-39	1.51E-70	2
487	Lyar	1.45E-25	0.439446844	0.798	0.325	4.50E-21	2.67E-25	0.391016195	0.796	0.283	8.29E-21	6.13E-71	0.456163123	0.781	0.263	1.90E-66	2.67E-25	1.84E-70	2
488	Txn1	3.61E-33	0.596286378	0.976	0.717	1.12E-28	2.56E-35	0.661931225	1	0.646	7.94E-31	1.07E-70	0.637714123	0.954	0.577	3.32E-66	3.61E-33	3.21E-70	2
489	Cltb	1.45E-28	0.294583161	0.661	0.222	4.49E-24	5.22E-33	0.408241137	0.857	0.284	1.62E-28	1.30E-70	0.394507614	0.784	0.276	4.04E-66	1.45E-28	3.90E-70	2
490	Smc6	4.01E-23	0.478190037	0.911	0.486	1.24E-18	3.45E-31	0.618142449	0.939	0.39	1.07E-26	1.32E-70	0.507100988	0.908	0.392	4.10E-66	4.01E-23	3.96E-70	2
491	Ccnb1	5.05E-58	0.646269292	0.516	0.025	1.57E-53	2.79E-48	0.623625757	0.541	0.03	8.68E-44	1.36E-70	0.460106195	0.35	0.027	4.24E-66	2.79E-48	4.09E-70	2
492	Cycs	1.73E-34	0.612052285	0.992	0.596	5.36E-30	7.08E-35	0.685824707	1	0.72	2.20E-30	6.28E-70	0.603068308	0.982	0.653	1.95E-65	1.73E-34	1.88E-69	2
493	Mcm4	4.20E-24	0.369042814	0.581	0.168	1.30E-19	1.55E-38	0.499079814	0.867	0.246	4.80E-34	1.68E-69	0.514095892	0.781	0.265	5.22E-65	4.20E-24	5.05E-69	2
494	Rbbp7	1.36E-33	0.620333835	0.952	0.495	4.21E-29	5.84E-33	0.629681258	0.99	0.529	1.81E-28	3.53E-69	0.584180132	0.958	0.51	1.10E-64	5.84E-33	1.06E-68	2
495	Cdc7	2.74E-31	0.261206125	0.387	0.045	8.52E-27	1.66E-34	0.293132238	0.48	0.047	5.17E-30	1.12E-68	0.286101861	0.403	0.048	3.49E-64	2.74E-31	3.37E-68	2
496	Phf5a	2.44E-19	0.350434369	0.839	0.432	7.58E-15	1.89E-24	0.364580442	0.939	0.452	5.88E-20	1.29E-68	0.448393466	0.947	0.455	3.99E-64	2.44E-19	3.86E-68	2
497	Rbmxl1	2.65E-21	0.441276508	0.79	0.354	8.22E-17	5.11E-29	0.483541524	0.929	0.378	1.59E-24	1.29E-68	0.525984739	0.869	0.353	4.01E-64	2.65E-21	3.87E-68	2
498	Ilf2	6.75E-24	0.423649206	0.774	0.315	2.10E-19	6.78E-29	0.340360817	0.857	0.327	2.11E-24	1.54E-68	0.2839964	0.802	0.326	4.79E-64	6.75E-24	4.63E-68	2
499	Mms22l	1.23E-37	0.382825631	0.524	0.073	3.82E-33	2.97E-39	0.35935665	0.602	0.076	9.22E-35	1.03E-67	0.318600272	0.449	0.066	3.19E-63	1.23E-37	3.08E-67	2
500	Srsf4	4.59E-16	0.274663386	0.621	0.274	1.43E-11	7.28E-28	0.293520388	0.745	0.25	2.26E-23	1.95E-67	0.27821233	0.693	0.234	6.06E-63	4.59E-16	5.86E-67	2
501	Ssrp1	8.79E-30	0.59753015	0.968	0.614	2.73E-25	3.25E-27	0.559667035	0.98	0.558	1.01E-22	2.29E-67	0.557712825	0.919	0.437	7.11E-63	3.25E-27	6.87E-67	2
502	Dbf4	2.05E-34	0.395757505	0.556	0.104	6.37E-30	9.40E-42	0.44218271	0.765	0.155	2.92E-37	2.78E-67	0.368866847	0.569	0.131	8.62E-63	2.05E-34	8.33E-67	2
503	Nt5c3b	4.11E-21	0.271414827	0.702	0.307	1.28E-16	2.37E-40	0.371695395	0.959	0.349	7.37E-36	4.20E-67	0.372488216	0.834	0.334	1.30E-62	4.11E-21	1.26E-66	2
504	U2af1	2.01E-23	0.468915953	0.96	0.58	6.23E-19	7.44E-40	0.682594251	1	0.627	2.31E-35	5.86E-67	0.564855122	0.979	0.614	1.82E-62	2.01E-23	1.76E-66	2
505	Cnih4	1.26E-25	0.269665788	0.629	0.223	3.91E-21	2.39E-29	0.414017343	0.796	0.25	7.43E-25	1.65E-66	0.31842478	0.742	0.267	5.11E-62	1.26E-25	4.94E-66	2
506	Snrnp40	1.55E-23	0.391572515	0.839	0.384	4.81E-19	5.42E-21	0.334810781	0.888	0.427	1.68E-16	2.05E-66	0.334851217	0.88	0.395	6.38E-62	5.42E-21	6.16E-66	2
507	Id3	4.62E-14	0.495263058	0.669	0.318	1.43E-09	4.42E-41	1.063551354	0.918	0.267	1.37E-36	3.03E-66	0.612778547	0.901	0.402	9.42E-62	4.62E-14	9.10E-66	2
508	Mrpl42	9.99E-22	0.379305624	0.895	0.472	3.10E-17	1.40E-29	0.344747402	0.98	0.468	4.35E-25	5.22E-66	0.37979334	0.912	0.425	1.62E-61	9.99E-22	1.56E-65	2
509	Topbp1	2.71E-23	0.268738128	0.532	0.162	8.40E-19	3.51E-35	0.337901958	0.704	0.161	1.09E-30	6.11E-66	0.258226703	0.473	0.094	1.90E-61	2.71E-23	1.83E-65	2
510	Fkbp4	4.40E-24	0.482348685	0.903	0.474	1.36E-19	3.05E-18	0.375758458	0.867	0.427	9.48E-14	1.27E-65	0.372520729	0.915	0.428	3.95E-61	3.05E-18	3.81E-65	2
511	Bex3	6.58E-25	0.377495635	0.782	0.324	2.04E-20	8.83E-30	0.32105755	0.847	0.317	2.74E-25	3.05E-65	0.32390908	0.82	0.341	9.48E-61	6.58E-25	9.16E-65	2
512	Lsm6	2.47E-24	0.41456159	0.976	0.584	7.66E-20	3.01E-25	0.510040754	0.99	0.571	9.35E-21	4.54E-65	0.495821766	0.965	0.507	1.41E-60	2.47E-24	1.36E-64	2
513	Fh1	1.95E-22	0.280203633	0.589	0.201	6.07E-18	5.19E-27	0.422847471	0.745	0.224	1.61E-22	1.03E-64	0.327386043	0.675	0.214	3.19E-60	1.95E-22	3.08E-64	2
514	Bckdk	2.14E-29	0.279277765	0.621	0.196	6.64E-25	4.16E-33	0.389463864	0.786	0.227	1.29E-28	1.06E-64	0.325230203	0.65	0.199	3.28E-60	2.14E-29	3.17E-64	2
515	Lsm8	6.48E-24	0.383021769	0.839	0.384	2.01E-19	2.46E-22	0.275218701	0.888	0.435	7.63E-18	1.46E-64	0.438110294	0.894	0.398	4.52E-60	2.46E-22	4.37E-64	2
516	Naa50	5.07E-21	0.301730653	0.669	0.272	1.57E-16	8.73E-24	0.311393759	0.765	0.288	2.71E-19	1.85E-64	0.332153725	0.756	0.281	5.73E-60	5.07E-21	5.54E-64	2
517	Nsmce4a	3.42E-29	0.444126701	0.798	0.294	1.06E-24	3.34E-25	0.410697993	0.918	0.407	1.04E-20	1.97E-64	0.262659236	0.721	0.266	6.11E-60	3.34E-25	5.91E-64	2
518	Cdk4	8.73E-22	0.444831373	0.968	0.611	2.71E-17	9.70E-24	0.538433984	0.99	0.621	3.01E-19	2.20E-64	0.542704007	0.975	0.588	6.84E-60	8.73E-22	6.61E-64	2
519	Srsf7	1.73E-30	0.593957366	0.968	0.574	5.38E-26	1.00E-31	0.634118198	0.98	0.653	3.12E-27	2.64E-64	0.55958556	0.975	0.662	8.19E-60	1.73E-30	7.91E-64	2
520	Meaf6	1.25E-22	0.288791505	0.565	0.181	3.88E-18	1.58E-39	0.454440536	0.867	0.237	4.91E-35	7.65E-64	0.344715288	0.661	0.202	2.38E-59	1.25E-22	2.30E-63	2
521	Ass1	2.55E-24	0.538046251	0.742	0.281	7.91E-20	1.41E-38	0.709762682	0.959	0.328	4.39E-34	8.02E-64	0.645733867	0.859	0.363	2.49E-59	2.55E-24	2.40E-63	2
522	Ddx39	3.14E-29	0.440934575	0.847	0.344	9.74E-25	9.69E-28	0.4961552	0.969	0.453	3.01E-23	9.82E-64	0.448647991	0.922	0.439	3.05E-59	9.69E-28	2.95E-63	2
523	Cisd1	2.23E-24	0.265402712	0.726	0.306	6.92E-20	1.31E-35	0.335600814	0.745	0.192	4.08E-31	1.02E-63	0.414579173	0.661	0.192	3.18E-59	2.23E-24	3.07E-63	2
524	Ak2	6.20E-22	0.259633495	0.831	0.42	1.92E-17	1.79E-28	0.57137205	0.929	0.395	5.57E-24	1.10E-63	0.47406323	0.926	0.445	3.41E-59	6.20E-22	3.29E-63	2
525	Bora	1.14E-38	0.299700864	0.5	0.079	3.53E-34	8.14E-37	0.324829118	0.551	0.071	2.53E-32	2.74E-63	0.316633407	0.442	0.073	8.50E-59	8.14E-37	8.21E-63	2
526	Rtn3	3.75E-21	0.453551694	0.855	0.434	1.17E-16	8.22E-27	0.461561257	0.949	0.43	2.55E-22	4.65E-63	0.454513819	0.908	0.423	1.44E-58	3.75E-21	1.39E-62	2
527	Psip1	4.04E-20	0.395089894	0.863	0.449	1.25E-15	6.42E-26	0.452666539	0.959	0.457	1.99E-21	4.89E-63	0.433585731	0.922	0.443	1.52E-58	4.04E-20	1.47E-62	2
528	Etfa	1.57E-15	0.25334641	0.645	0.309	4.86E-11	7.80E-36	0.341795567	0.959	0.387	2.42E-31	7.00E-63	0.264426148	0.809	0.354	2.17E-58	1.57E-15	2.10E-62	2
529	Banf1	3.92E-28	0.54368569	0.952	0.537	1.22E-23	3.78E-36	0.660323035	0.99	0.671	1.18E-31	7.01E-63	0.542833105	0.982	0.616	2.18E-58	3.92E-28	2.10E-62	2
530	Pdap1	1.65E-20	0.457462429	0.911	0.527	5.11E-16	1.17E-27	0.365030228	0.929	0.411	3.63E-23	7.89E-63	0.305027221	0.855	0.392	2.45E-58	1.65E-20	2.37E-62	2
531	Smarca5	1.89E-33	0.50356283	0.944	0.422	5.88E-29	5.17E-34	0.513975799	0.939	0.343	1.60E-29	1.20E-62	0.397563719	0.883	0.398	3.73E-58	1.89E-33	3.60E-62	2
532	Alyref	1.24E-38	0.624986195	0.855	0.282	3.84E-34	1.24E-45	0.688864685	0.949	0.266	3.84E-41	1.90E-62	0.32658347	0.541	0.125	5.90E-58	1.24E-38	5.70E-62	2
533	Cbx3	1.07E-26	0.565646729	1	0.719	3.31E-22	4.48E-28	0.483990699	0.959	0.433	1.39E-23	2.02E-62	0.266418937	0.647	0.219	6.27E-58	1.07E-26	6.06E-62	2
534	Vrk1	1.79E-28	0.2631458	0.621	0.197	5.56E-24	2.18E-28	0.315910223	0.694	0.19	6.75E-24	2.83E-62	0.282455108	0.608	0.183	8.79E-58	2.18E-28	8.49E-62	2
535	Ndufc1	5.47E-16	0.253970304	0.911	0.572	1.70E-11	2.60E-20	0.414469997	0.959	0.532	8.07E-16	3.53E-62	0.35781594	0.936	0.475	1.10E-57	5.47E-16	1.06E-61	2
536	Ppa1	5.29E-25	0.319146092	0.758	0.316	1.64E-20	5.08E-32	0.396858969	0.888	0.326	1.58E-27	3.75E-62	0.370844806	0.816	0.337	1.16E-57	5.29E-25	1.13E-61	2
537	Mrpl40	3.74E-18	0.307378766	0.661	0.284	1.16E-13	7.59E-33	0.277066373	0.867	0.329	2.36E-28	3.86E-62	0.308709248	0.728	0.269	1.20E-57	3.74E-18	1.16E-61	2
538	Smc3	1.29E-27	0.498945466	0.871	0.382	4.00E-23	1.37E-31	0.480705535	0.878	0.297	4.26E-27	6.07E-62	0.405607434	0.77	0.285	1.88E-57	1.29E-27	1.82E-61	2
539	Rhno1	2.01E-23	0.286947534	0.532	0.156	6.25E-19	2.57E-34	0.457918841	0.776	0.191	7.99E-30	7.06E-62	0.349021203	0.594	0.158	2.19E-57	2.01E-23	2.12E-61	2
540	Hprt	1.30E-27	0.545681858	0.919	0.498	4.03E-23	3.32E-22	0.486071053	0.969	0.56	1.03E-17	1.82E-61	0.438914086	0.936	0.469	5.65E-57	3.32E-22	5.46E-61	2
541	Stip1	1.82E-25	0.413234721	0.815	0.342	5.65E-21	5.09E-33	0.488156504	0.939	0.354	1.58E-28	2.40E-61	0.374535677	0.873	0.394	7.45E-57	1.82E-25	7.20E-61	2
542	Bub3	2.34E-25	0.545417807	0.919	0.492	7.28E-21	9.16E-25	0.586875718	0.949	0.505	2.85E-20	2.61E-61	0.526431883	0.936	0.48	8.12E-57	9.16E-25	7.84E-61	2
543	Pin1	8.35E-22	0.260606486	0.782	0.372	2.59E-17	7.72E-36	0.363012243	0.939	0.354	2.40E-31	2.96E-61	0.363325498	0.837	0.359	9.20E-57	8.35E-22	8.89E-61	2
544	Exosc8	4.92E-20	0.298532134	0.718	0.318	1.53E-15	4.25E-27	0.408962408	0.908	0.378	1.32E-22	4.42E-61	0.351825815	0.82	0.345	1.37E-56	4.92E-20	1.32E-60	2
545	Ncaph2	1.63E-22	0.255653414	0.613	0.226	5.05E-18	4.35E-31	0.38153932	0.827	0.271	1.35E-26	4.84E-61	0.31539732	0.675	0.228	1.50E-56	1.63E-22	1.45E-60	2
546	Timm8a1	3.51E-20	0.255798704	0.653	0.277	1.09E-15	5.61E-31	0.336620339	0.816	0.281	1.74E-26	9.14E-61	0.373689107	0.724	0.259	2.84E-56	3.51E-20	2.74E-60	2
547	Uba2	2.01E-25	0.481416267	0.806	0.331	6.25E-21	1.84E-28	0.511442376	0.939	0.398	5.72E-24	1.13E-60	0.4079253	0.883	0.403	3.50E-56	2.01E-25	3.38E-60	2
548	Actn4	1.17E-26	0.435241012	0.79	0.307	3.65E-22	2.74E-24	0.309374964	0.827	0.339	8.51E-20	1.28E-60	0.34882328	0.823	0.347	3.98E-56	2.74E-24	3.85E-60	2
549	Maz	1.68E-13	0.314055277	0.887	0.568	5.23E-09	8.80E-27	0.302664122	0.878	0.38	2.73E-22	2.77E-60	0.355583166	0.841	0.372	8.61E-56	1.68E-13	8.32E-60	2
550	Pcmt1	4.74E-21	0.333277958	0.79	0.369	1.47E-16	7.30E-33	0.512932338	0.959	0.381	2.27E-28	3.20E-60	0.438990407	0.883	0.404	9.92E-56	4.74E-21	9.59E-60	2
551	Pfdn6	6.81E-26	0.404444764	0.887	0.417	2.11E-21	9.17E-28	0.407942658	0.929	0.398	2.85E-23	3.45E-60	0.396211349	0.862	0.384	1.07E-55	6.81E-26	1.04E-59	2
552	Cbx1	3.32E-20	0.406479645	0.879	0.469	1.03E-15	1.59E-21	0.347239584	0.847	0.376	4.94E-17	3.64E-60	0.392538798	0.873	0.397	1.13E-55	3.32E-20	1.09E-59	2
553	Snrpa1	5.72E-21	0.355223674	0.782	0.359	1.78E-16	3.73E-35	0.432809485	0.959	0.376	1.16E-30	3.66E-60	0.397475787	0.83	0.351	1.14E-55	5.72E-21	1.10E-59	2
554	Idh3a	1.88E-21	0.289482854	0.782	0.371	5.85E-17	3.74E-26	0.432244215	0.939	0.425	1.16E-21	5.94E-60	0.318116011	0.845	0.386	1.84E-55	1.88E-21	1.78E-59	2
555	Mrpl51	1.50E-19	0.358933235	0.798	0.385	4.67E-15	4.35E-25	0.422659675	0.867	0.346	1.35E-20	1.28E-59	0.352369137	0.784	0.313	3.97E-55	1.50E-19	3.84E-59	2
556	Uchl3	7.15E-26	0.444993264	0.879	0.407	2.22E-21	7.60E-28	0.451718961	0.959	0.436	2.36E-23	1.36E-59	0.34140314	0.883	0.419	4.22E-55	7.15E-26	4.08E-59	2
557	Atic	5.95E-21	0.31148058	0.718	0.311	1.85E-16	2.20E-30	0.44443234	0.908	0.351	6.84E-26	1.55E-59	0.342210173	0.866	0.401	4.81E-55	5.95E-21	4.65E-59	2
558	Lsm5	8.51E-25	0.485822224	0.968	0.59	2.64E-20	1.09E-22	0.504903435	0.959	0.515	3.39E-18	2.52E-59	0.382282285	0.894	0.425	7.82E-55	1.09E-22	7.55E-59	2
559	Nudcd2	1.71E-18	0.379165085	0.734	0.329	5.31E-14	4.80E-26	0.358251018	0.735	0.234	1.49E-21	4.59E-59	0.338874858	0.696	0.244	1.42E-54	1.71E-18	1.38E-58	2
560	Paics	6.77E-18	0.426682749	0.75	0.351	2.10E-13	2.77E-31	0.584091557	0.98	0.443	8.59E-27	6.39E-59	0.530338809	0.887	0.424	1.99E-54	6.77E-18	1.92E-58	2
561	Psmd1	3.39E-20	0.305831143	0.669	0.273	1.05E-15	4.01E-29	0.304056364	0.837	0.319	1.25E-24	1.05E-58	0.286723104	0.77	0.321	3.27E-54	3.39E-20	3.16E-58	2
562	Pgk1	8.92E-20	0.44667864	0.976	0.704	2.77E-15	1.09E-29	0.629244963	0.99	0.679	3.39E-25	1.36E-58	0.545136932	0.979	0.657	4.21E-54	8.92E-20	4.07E-58	2
563	Sms	3.06E-21	0.282873264	0.75	0.345	9.50E-17	8.57E-34	0.350179663	0.929	0.363	2.66E-29	2.24E-58	0.262588042	0.777	0.334	6.97E-54	3.06E-21	6.73E-58	2
564	Rangap1	3.37E-38	0.506169905	0.79	0.227	1.05E-33	3.48E-37	0.351135702	0.806	0.227	1.08E-32	6.79E-58	0.303498187	0.668	0.235	2.11E-53	3.48E-37	2.04E-57	2
565	Eif1ax	4.34E-16	0.367558612	0.879	0.521	1.35E-11	1.67E-22	0.332348367	0.929	0.467	5.18E-18	6.88E-58	0.398408855	0.905	0.444	2.14E-53	4.34E-16	2.06E-57	2
566	Srsf10	2.34E-26	0.274425988	0.847	0.397	7.26E-22	2.15E-30	0.444626298	0.939	0.38	6.67E-26	8.42E-58	0.401227705	0.866	0.395	2.62E-53	2.34E-26	2.53E-57	2
567	Psmc4	1.98E-18	0.317164333	0.847	0.452	6.14E-14	7.82E-27	0.484268278	0.969	0.466	2.43E-22	9.62E-58	0.386561458	0.894	0.43	2.99E-53	1.98E-18	2.88E-57	2
568	Nhp2	1.53E-15	0.282275117	0.895	0.552	4.75E-11	3.48E-22	0.363840348	0.949	0.492	1.08E-17	1.08E-57	0.365172752	0.919	0.467	3.34E-53	1.53E-15	3.23E-57	2
569	Nop56	1.24E-21	0.356917863	0.839	0.415	3.86E-17	3.72E-27	0.394397495	0.888	0.368	1.16E-22	1.49E-57	0.379851183	0.82	0.354	4.62E-53	1.24E-21	4.46E-57	2
570	Pbdc1	1.88E-23	0.333310865	0.758	0.319	5.84E-19	1.00E-32	0.32217628	0.847	0.294	3.11E-28	4.86E-57	0.35511933	0.813	0.351	1.51E-52	1.88E-23	1.46E-56	2
571	Ccnb2	1.55E-56	0.804235893	0.621	0.06	4.81E-52	2.16E-48	0.663457907	0.602	0.054	6.72E-44	1.62E-54	0.556838242	0.428	0.078	5.02E-50	2.16E-48	4.64E-56	2
572	Anapc11	2.20E-18	0.334892949	0.823	0.425	6.83E-14	6.46E-34	0.661155524	0.98	0.514	2.01E-29	2.18E-56	0.478568801	0.929	0.49	6.78E-52	2.20E-18	6.55E-56	2
573	Ndufc2	3.86E-20	0.334430549	0.96	0.593	1.20E-15	5.60E-20	0.425900803	0.98	0.596	1.74E-15	3.01E-56	0.402875218	0.965	0.542	9.35E-52	5.60E-20	9.03E-56	2
574	Shmt1	4.55E-29	0.285444403	0.444	0.074	1.41E-24	5.99E-27	0.337726213	0.51	0.083	1.86E-22	4.81E-56	0.342145447	0.484	0.102	1.49E-51	5.99E-27	1.44E-55	2
575	Eny2	7.87E-13	0.285847503	0.79	0.461	2.44E-08	6.51E-28	0.285265748	0.908	0.405	2.02E-23	6.40E-56	0.307519462	0.823	0.375	1.99E-51	7.87E-13	1.92E-55	2
576	Lbr	2.08E-34	0.637140575	0.871	0.335	6.46E-30	1.60E-23	0.373414369	0.888	0.398	4.98E-19	8.62E-56	0.367044789	0.823	0.364	2.68E-51	1.60E-23	2.58E-55	2
577	Ndufa5	5.01E-19	0.29839078	0.895	0.508	1.56E-14	1.97E-18	0.325882187	0.959	0.556	6.11E-14	9.15E-56	0.408724566	0.926	0.48	2.84E-51	1.97E-18	2.75E-55	2
578	Prpf19	8.17E-21	0.271718652	0.71	0.315	2.54E-16	5.96E-24	0.410977315	0.908	0.41	1.85E-19	1.25E-55	0.272060791	0.866	0.434	3.87E-51	8.17E-21	3.74E-55	2
579	Eif4a3	3.36E-20	0.346741079	0.782	0.365	1.04E-15	1.17E-23	0.473968775	0.98	0.544	3.64E-19	2.54E-55	0.453295146	0.954	0.54	7.89E-51	3.36E-20	7.62E-55	2
580	Psma4	3.87E-17	0.430439715	0.911	0.602	1.20E-12	3.85E-28	0.479331909	1	0.52	1.20E-23	4.71E-55	0.404554421	0.947	0.517	1.46E-50	3.87E-17	1.41E-54	2
581	Cacybp	3.63E-17	0.304089337	0.887	0.518	1.13E-12	1.13E-19	0.297210881	0.929	0.505	3.49E-15	5.29E-55	0.279201571	0.926	0.506	1.64E-50	3.63E-17	1.59E-54	2
582	Ahsa1	2.72E-22	0.350262199	0.871	0.439	8.46E-18	1.02E-22	0.322383575	0.918	0.453	3.17E-18	9.38E-55	0.304681268	0.869	0.428	2.91E-50	2.72E-22	2.81E-54	2
583	Vdac3	3.59E-21	0.367823073	0.847	0.42	1.12E-16	5.94E-30	0.324755903	0.969	0.454	1.84E-25	1.02E-54	0.334450821	0.873	0.425	3.17E-50	3.59E-21	3.06E-54	2
584	Cyc1	6.51E-20	0.267639953	0.887	0.497	2.02E-15	8.87E-18	0.268641993	0.929	0.53	2.75E-13	2.41E-54	0.302297636	0.915	0.486	7.49E-50	8.87E-18	7.24E-54	2
585	Nono	3.67E-17	0.40437204	0.935	0.631	1.14E-12	9.62E-24	0.489913581	0.98	0.55	2.99E-19	2.93E-54	0.42782942	0.958	0.547	9.10E-50	3.67E-17	8.79E-54	2
586	Eloc	4.32E-15	0.30841343	0.919	0.593	1.34E-10	1.34E-21	0.392984362	1	0.614	4.17E-17	1.06E-53	0.295845606	0.94	0.524	3.30E-49	4.32E-15	3.19E-53	2
587	Cdca4	1.63E-32	0.343769558	0.734	0.242	5.05E-28	1.41E-22	0.374449873	0.888	0.404	4.38E-18	1.21E-53	0.28308342	0.788	0.353	3.77E-49	1.41E-22	3.64E-53	2
588	Dnajc2	9.11E-17	0.318942446	0.823	0.444	2.83E-12	1.20E-24	0.352944764	0.939	0.451	3.72E-20	2.88E-53	0.321744274	0.883	0.448	8.93E-49	9.11E-17	8.63E-53	2
589	Psma6	1.27E-21	0.404937198	0.927	0.52	3.95E-17	2.01E-20	0.417060095	0.969	0.55	6.25E-16	3.03E-53	0.345427636	0.933	0.51	9.41E-49	2.01E-20	9.09E-53	2
590	Psmc2	4.37E-27	0.274107429	0.839	0.394	1.36E-22	9.75E-24	0.308070456	0.908	0.437	3.03E-19	3.48E-53	0.305189829	0.837	0.4	1.08E-48	9.75E-24	1.04E-52	2
591	Eif4h	4.29E-21	0.374346026	0.911	0.501	1.33E-16	2.01E-21	0.305992515	0.929	0.482	6.23E-17	3.77E-53	0.261340177	0.873	0.45	1.17E-48	4.29E-21	1.13E-52	2
592	Nop58	7.32E-30	0.583516163	0.911	0.428	2.27E-25	5.25E-24	0.463551018	0.959	0.48	1.63E-19	4.47E-53	0.433642358	0.915	0.478	1.39E-48	5.25E-24	1.34E-52	2
593	Cdc25b	2.70E-30	0.457109716	0.581	0.13	8.38E-26	2.10E-34	0.544365121	0.684	0.128	6.52E-30	8.72E-53	0.335179046	0.519	0.138	2.71E-48	2.70E-30	2.62E-52	2
594	Elof1	5.42E-20	0.272601307	0.702	0.31	1.68E-15	1.57E-28	0.26119692	0.786	0.283	4.88E-24	1.10E-52	0.252439875	0.671	0.259	3.42E-48	5.42E-20	3.31E-52	2
595	Magoh	1.13E-20	0.390807433	0.871	0.452	3.51E-16	1.57E-22	0.484275488	0.949	0.5	4.87E-18	1.61E-52	0.355941048	0.905	0.469	5.01E-48	1.13E-20	4.84E-52	2
596	Gtf2a2	5.36E-26	0.286939746	0.839	0.388	1.67E-21	2.26E-19	0.333119566	0.806	0.358	7.02E-15	3.87E-52	0.25311734	0.707	0.296	1.20E-47	2.26E-19	1.16E-51	2
597	Pgam1	1.29E-21	0.391425268	0.919	0.507	3.99E-17	4.71E-28	0.604626702	0.99	0.602	1.46E-23	4.68E-52	0.47769648	0.975	0.614	1.45E-47	1.29E-21	1.40E-51	2
598	Ndufab1	3.57E-19	0.334320658	0.919	0.537	1.11E-14	1.18E-21	0.477268183	0.969	0.563	3.66E-17	5.06E-52	0.397872503	0.951	0.538	1.57E-47	3.57E-19	1.52E-51	2
599	Rad21	1.94E-32	0.514000713	0.75	0.226	6.03E-28	8.72E-37	0.508772359	0.929	0.31	2.71E-32	5.10E-52	0.342279176	0.731	0.298	1.58E-47	1.94E-32	1.53E-51	2
600	Psmb7	2.08E-12	0.295911194	0.879	0.572	6.46E-08	1.45E-27	0.320200125	0.857	0.347	4.50E-23	5.92E-52	0.271258872	0.742	0.323	1.84E-47	2.08E-12	1.78E-51	2
601	Cenpx	6.57E-22	0.453032813	0.911	0.5	2.04E-17	2.59E-25	0.424404381	0.98	0.503	8.04E-21	5.97E-52	0.365314176	0.926	0.5	1.85E-47	6.57E-22	1.79E-51	2
602	Dazap1	1.06E-15	0.273913215	0.847	0.489	3.28E-11	1.34E-20	0.322952022	0.939	0.499	4.16E-16	9.52E-52	0.253427853	0.912	0.505	2.96E-47	1.06E-15	2.86E-51	2
603	Knstrn	8.43E-41	0.501785696	0.5	0.052	2.62E-36	3.34E-39	0.38054456	0.551	0.058	1.04E-34	1.08E-51	0.272730651	0.375	0.064	3.36E-47	3.34E-39	3.24E-51	2
604	Mrpl20	3.02E-22	0.286687972	0.871	0.451	9.38E-18	9.25E-27	0.320277422	0.939	0.444	2.87E-22	2.15E-51	0.301967158	0.841	0.414	6.69E-47	3.02E-22	6.46E-51	2
605	Trim28	2.87E-21	0.407543841	0.774	0.34	8.91E-17	3.34E-29	0.33273925	0.827	0.298	1.04E-24	7.86E-51	0.378354759	0.841	0.399	2.44E-46	2.87E-21	2.36E-50	2
606	Hmgb3	1.50E-32	0.484643791	0.565	0.107	4.65E-28	2.90E-39	0.463883431	0.684	0.112	9.01E-35	9.40E-51	0.325682702	0.477	0.112	2.92E-46	1.50E-32	2.82E-50	2
607	Psmc3	1.17E-19	0.260769198	0.855	0.466	3.64E-15	2.51E-20	0.3896517	0.959	0.531	7.79E-16	1.30E-50	0.329733677	0.922	0.505	4.04E-46	1.17E-19	3.90E-50	2
608	Ndufa12	1.51E-15	0.287179176	0.944	0.623	4.68E-11	3.59E-17	0.321894394	0.949	0.558	1.12E-12	1.35E-50	0.343568239	0.908	0.486	4.20E-46	1.51E-15	4.06E-50	2
609	Gspt1	7.17E-28	0.327841515	0.847	0.373	2.23E-23	1.32E-27	0.34555194	0.847	0.323	4.10E-23	2.21E-50	0.25466506	0.795	0.381	6.86E-46	1.32E-27	6.63E-50	2
610	Psmd13	3.53E-24	0.306299964	0.79	0.354	1.10E-19	1.89E-29	0.333087046	0.969	0.457	5.88E-25	2.75E-50	0.296925111	0.88	0.463	8.54E-46	3.53E-24	8.25E-50	2
611	Psma1	4.04E-17	0.332302652	0.927	0.576	1.25E-12	6.08E-21	0.298815177	0.949	0.517	1.89E-16	5.96E-50	0.323400466	0.905	0.488	1.85E-45	4.04E-17	1.79E-49	2
612	Nans	2.88E-23	0.345171125	0.79	0.348	8.95E-19	1.02E-32	0.32575185	0.918	0.372	3.17E-28	8.25E-50	0.338999752	0.784	0.353	2.56E-45	2.88E-23	2.48E-49	2
613	Prmt1	1.91E-25	0.448961453	0.895	0.432	5.93E-21	8.05E-22	0.323025055	0.98	0.553	2.50E-17	9.01E-50	0.318782701	0.926	0.517	2.80E-45	8.05E-22	2.70E-49	2
614	Txnl1	9.03E-21	0.379016705	0.863	0.441	2.80E-16	1.67E-23	0.400186244	0.969	0.505	5.18E-19	1.03E-49	0.383805752	0.89	0.461	3.21E-45	9.03E-21	3.10E-49	2
615	Rnps1	1.32E-26	0.310892131	0.806	0.348	4.09E-22	9.76E-21	0.390811368	0.949	0.506	3.03E-16	1.80E-49	0.318226253	0.88	0.456	5.57E-45	9.76E-21	5.39E-49	2
616	Fus	6.79E-16	0.341695603	0.976	0.717	2.11E-11	3.68E-20	0.438148663	1	0.648	1.14E-15	7.77E-49	0.431162985	0.989	0.69	2.41E-44	6.79E-16	2.33E-48	2
617	Hmgn5	4.78E-26	0.396386238	0.653	0.204	1.48E-21	6.20E-37	0.290764002	0.673	0.147	1.93E-32	1.90E-48	0.26458275	0.488	0.132	5.91E-44	4.78E-26	5.71E-48	2
618	Vdac1	5.09E-17	0.300161428	0.839	0.465	1.58E-12	2.92E-23	0.429296987	0.949	0.473	9.05E-19	2.58E-48	0.378049823	0.908	0.492	8.00E-44	5.09E-17	7.73E-48	2
619	Sf3b5	2.52E-17	0.329486446	0.911	0.548	7.82E-13	7.79E-14	0.345345549	0.949	0.629	2.42E-09	4.75E-48	0.410405481	0.954	0.58	1.48E-43	7.79E-14	1.43E-47	2
620	Eif2s1	5.17E-19	0.3371787	0.855	0.458	1.61E-14	1.68E-22	0.348747879	0.959	0.51	5.22E-18	1.43E-47	0.297303193	0.88	0.474	4.45E-43	5.17E-19	4.30E-47	2
621	Raly	1.54E-25	0.493288887	0.976	0.703	4.77E-21	1.47E-24	0.506790084	1	0.716	4.57E-20	2.44E-47	0.438215775	0.979	0.69	7.56E-43	1.47E-24	7.31E-47	2
622	Hspd1	6.80E-20	0.50840356	0.919	0.559	2.11E-15	1.15E-27	0.675263766	0.969	0.51	3.57E-23	2.85E-47	0.544209018	0.936	0.58	8.86E-43	6.80E-20	8.56E-47	2
623	Gar1	1.68E-29	0.28998249	0.855	0.382	5.20E-25	3.36E-29	0.316734199	0.898	0.387	1.04E-24	1.28E-46	0.264639554	0.77	0.372	3.99E-42	3.36E-29	3.85E-46	2
624	Cct3	2.58E-21	0.32080044	0.903	0.493	8.02E-17	2.97E-25	0.250576195	0.939	0.488	9.23E-21	1.31E-46	0.253931399	0.898	0.511	4.08E-42	2.58E-21	3.94E-46	2
625	Impdh2	1.07E-22	0.476020584	0.927	0.528	3.33E-18	9.94E-24	0.461056858	0.969	0.503	3.09E-19	1.50E-46	0.396409325	0.912	0.505	4.66E-42	1.07E-22	4.50E-46	2
626	Ndufb6	4.06E-20	0.312905979	0.855	0.446	1.26E-15	1.44E-18	0.408188089	0.949	0.541	4.47E-14	1.50E-46	0.338860761	0.908	0.503	4.66E-42	1.44E-18	4.51E-46	2
627	Marcksl1	4.02E-31	0.42551584	0.629	0.16	1.25E-26	1.13E-28	0.359772077	0.551	0.102	3.51E-24	4.85E-46	0.280635093	0.534	0.175	1.51E-41	1.13E-28	1.46E-45	2
628	Ptbp1	4.25E-14	0.278557572	0.75	0.405	1.32E-09	1.23E-26	0.463848073	1	0.539	3.82E-22	1.37E-45	0.334098499	0.943	0.56	4.25E-41	4.25E-14	4.10E-45	2
629	Mrpl12	1.18E-13	0.262219111	0.815	0.48	3.66E-09	1.57E-20	0.442428884	0.949	0.511	4.89E-16	2.30E-45	0.365749012	0.905	0.502	7.15E-41	1.18E-13	6.91E-45	2
630	Metap2	9.91E-19	0.304238748	0.952	0.595	3.08E-14	2.22E-17	0.290423434	0.929	0.529	6.90E-13	2.89E-45	0.259648139	0.901	0.519	8.96E-41	2.22E-17	8.66E-45	2
631	Ewsr1	2.07E-23	0.365643767	0.976	0.583	6.44E-19	8.80E-23	0.476431352	0.99	0.612	2.73E-18	4.56E-45	0.339889212	0.979	0.63	1.42E-40	8.80E-23	1.37E-44	2
632	Hnrnpdl	2.35E-15	0.370694898	0.887	0.547	7.29E-11	7.63E-18	0.407380159	0.99	0.663	2.37E-13	6.85E-45	0.331178634	0.958	0.588	2.13E-40	2.35E-15	2.06E-44	2
633	Ddx39b	9.34E-22	0.47691354	0.935	0.584	2.90E-17	5.04E-19	0.45366291	0.99	0.706	1.56E-14	1.55E-44	0.409471517	0.979	0.658	4.82E-40	5.04E-19	4.66E-44	2
634	Ube2l3	2.75E-13	0.274230144	0.944	0.657	8.54E-09	8.46E-22	0.417047413	0.99	0.579	2.63E-17	5.43E-44	0.299358054	0.947	0.577	1.69E-39	2.75E-13	1.63E-43	2
635	Psmb6	3.80E-16	0.332188953	0.935	0.603	1.18E-11	2.42E-18	0.32410934	0.99	0.623	7.53E-14	1.25E-43	0.310144252	0.965	0.608	3.89E-39	3.80E-16	3.76E-43	2
636	Ptges3	1.31E-25	0.467847094	0.968	0.555	4.05E-21	1.20E-18	0.430526094	0.969	0.595	3.72E-14	1.98E-43	0.408701704	0.958	0.619	6.15E-39	1.20E-18	5.94E-43	2
637	Dynll2	5.92E-20	0.285819831	0.629	0.25	1.84E-15	2.29E-42	0.373729908	0.908	0.284	7.10E-38	1.79E-41	0.303342721	0.657	0.278	5.57E-37	5.92E-20	6.86E-42	2
638	Psmb2	9.95E-17	0.389410748	0.952	0.677	3.09E-12	3.60E-18	0.416442283	0.99	0.681	1.12E-13	6.21E-42	0.360637582	0.972	0.64	1.93E-37	9.95E-17	1.86E-41	2
639	Tkt	4.53E-31	0.553379893	0.968	0.509	1.41E-26	1.37E-20	0.456564759	0.99	0.653	4.26E-16	9.25E-42	0.443843735	0.951	0.639	2.87E-37	1.37E-20	2.77E-41	2
640	Srm	7.35E-14	0.251165851	0.621	0.304	2.28E-09	7.31E-15	0.290439817	0.755	0.373	2.27E-10	1.26E-41	0.435601917	0.788	0.381	3.92E-37	7.35E-14	3.79E-41	2
641	Nolc1	3.81E-22	0.255366509	0.669	0.277	1.18E-17	4.28E-26	0.26022356	0.827	0.355	1.33E-21	1.36E-41	0.318756139	0.746	0.353	4.21E-37	3.81E-22	4.07E-41	2
642	Ube2n	6.53E-22	0.425388023	0.968	0.613	2.03E-17	1.47E-21	0.297084594	0.99	0.581	4.56E-17	1.56E-41	0.252425068	0.908	0.539	4.84E-37	1.47E-21	4.68E-41	2
643	Ppm1g	8.05E-21	0.362734297	0.903	0.494	2.50E-16	7.08E-16	0.354769046	0.929	0.546	2.20E-11	1.85E-40	0.359682076	0.919	0.55	5.76E-36	7.08E-16	5.56E-40	2
644	Nudt21	2.02E-26	0.478871113	0.952	0.516	6.29E-22	1.83E-23	0.482200539	0.98	0.567	5.69E-19	3.48E-40	0.366350255	0.912	0.54	1.08E-35	1.83E-23	1.04E-39	2
645	Tcp1	1.92E-17	0.361712501	0.927	0.577	5.96E-13	2.75E-26	0.502990345	1	0.589	8.53E-22	1.63E-39	0.365778617	0.943	0.6	5.07E-35	1.92E-17	4.90E-39	2
646	Lsm4	3.41E-15	0.320967483	0.976	0.709	1.06E-10	3.20E-18	0.378919829	1	0.679	9.94E-14	2.87E-39	0.274738763	0.975	0.655	8.90E-35	3.41E-15	8.60E-39	2
647	Vdac2	1.33E-14	0.311367034	0.919	0.599	4.12E-10	4.02E-12	0.286794572	0.969	0.69	1.25E-07	5.21E-39	0.286065089	0.979	0.665	1.62E-34	4.02E-12	1.56E-38	2
648	Tuba1c	1.25E-35	0.664487594	0.508	0.07	3.87E-31	1.27E-22	0.810860573	0.724	0.267	3.95E-18	4.11E-28	0.564996106	0.657	0.323	1.28E-23	1.27E-22	3.74E-35	2
649	Fzr1	1.80E-19	0.260752213	0.452	0.132	5.58E-15	9.33E-21	0.313817921	0.531	0.134	2.90E-16	1.04E-34	0.259257649	0.463	0.158	3.23E-30	1.80E-19	3.12E-34	2
650	Cenpa	6.95E-28	0.800119332	0.702	0.226	2.16E-23	1.21E-24	0.829942277	0.653	0.172	3.77E-20	4.98E-32	0.536586445	0.491	0.173	1.55E-27	1.21E-24	1.50E-31	2
651	Mdh1	1.41E-16	0.253966717	0.927	0.59	4.39E-12	1.50E-16	0.365925566	1	0.718	4.67E-12	7.89E-32	0.28613641	0.972	0.704	2.45E-27	1.50E-16	2.37E-31	2
652	Cdkn2d	5.36E-16	0.355454146	0.573	0.223	1.66E-11	2.45E-26	0.609503613	0.796	0.262	7.59E-22	8.88E-30	0.332737879	0.576	0.256	2.76E-25	5.36E-16	2.66E-29	2
653	Cenpa	6.51E-61	1.806240478	1	0.235	2.02E-56	3.35E-167	1.877099496	0.983	0.158	1.04E-162	0	1.69433233	0.96	0.146	0	6.51E-61	0	3
654	Ccnb2	7.36E-51	1.600204787	0.976	0.069	2.29E-46	3.31E-158	1.58098123	0.975	0.038	1.03E-153	0	1.486318558	0.931	0.049	0	7.36E-51	0	3
655	Hmgn2	4.44E-36	1.304878168	1	0.585	1.38E-31	1.08E-141	1.448283268	1	0.698	3.34E-137	4.29E-296	1.289969796	0.997	0.626	1.33E-291	4.44E-36	1.29E-295	3
656	Birc5	1.20E-37	1.284995868	0.929	0.084	3.74E-33	1.65E-117	1.263209505	0.917	0.05	5.11E-113	7.08E-250	1.171579661	0.827	0.061	2.20E-245	1.20E-37	2.12E-249	3
657	Selenoh	2.47E-39	1.187869349	1	0.474	7.66E-35	3.69E-114	1.183290931	1	0.447	1.15E-109	2.11E-230	1.090366773	0.986	0.435	6.55E-226	2.47E-39	6.33E-230	3
658	Cks1b	6.57E-42	1.501363349	0.976	0.23	2.04E-37	1.82E-100	1.230356985	0.95	0.145	5.65E-96	1.24E-223	1.103269521	0.919	0.177	3.84E-219	6.57E-42	3.71E-223	3
659	Lockd	5.68E-33	1.180762192	0.952	0.177	1.76E-28	3.57E-95	0.983028549	0.883	0.085	1.11E-90	1.60E-216	0.930692781	0.821	0.091	4.96E-212	5.68E-33	4.79E-216	3
660	Ube2c	5.70E-20	0.991371412	0.619	0.061	1.77E-15	7.20E-89	1.054768952	0.733	0.036	2.23E-84	2.78E-194	0.777534561	0.679	0.048	8.62E-190	5.70E-20	8.33E-194	3
661	Cdca8	1.81E-31	1.116944154	0.81	0.076	5.61E-27	4.47E-91	0.938963611	0.808	0.053	1.39E-86	5.44E-192	0.782847273	0.717	0.06	1.69E-187	1.81E-31	1.63E-191	3
662	Stmn1	5.08E-26	1.193897166	1	0.304	1.58E-21	1.18E-81	1.13811747	0.983	0.188	3.66E-77	3.55E-181	0.961292513	0.965	0.237	1.10E-176	5.08E-26	1.06E-180	3
663	Pclaf	1.64E-27	0.739126343	0.905	0.145	5.11E-23	4.69E-100	0.564903271	0.842	0.069	1.46E-95	6.44E-181	0.523149899	0.746	0.105	2.00E-176	1.64E-27	1.93E-180	3
664	Hist1h2ag	3.10E-14	0.489132528	0.524	0.066	9.62E-10	1.38E-83	0.877687699	0.808	0.067	4.29E-79	7.98E-180	0.850150034	0.792	0.105	2.48E-175	3.10E-14	2.39E-179	3
665	Cdc20	2.75E-40	1.374561843	0.833	0.057	8.55E-36	7.31E-85	0.961331883	0.7	0.036	2.27E-80	2.98E-170	0.903522029	0.59	0.041	9.24E-166	2.75E-40	8.93E-170	3
666	Anp32e	4.33E-35	1.149116655	1	0.48	1.35E-30	3.26E-68	0.945771577	1	0.424	1.01E-63	1.22E-144	0.901768389	0.96	0.445	3.78E-140	4.33E-35	3.66E-144	3
667	Cdkn3	2.79E-22	0.636384886	0.524	0.029	8.66E-18	5.30E-72	0.45312799	0.567	0.019	1.65E-67	8.56E-144	0.42046531	0.436	0.015	2.66E-139	2.79E-22	2.57E-143	3
668	Cenpw	1.13E-16	0.712595569	0.69	0.134	3.51E-12	5.71E-69	0.775810833	0.85	0.124	1.77E-64	2.55E-142	0.642313276	0.734	0.118	7.93E-138	1.13E-16	7.66E-142	3
669	Cdca3	8.22E-16	0.668678508	0.524	0.055	2.55E-11	5.53E-74	0.564529336	0.642	0.036	1.72E-69	2.55E-128	0.546246628	0.509	0.04	7.91E-124	8.22E-16	7.64E-128	3
670	Knstrn	4.24E-35	0.903613134	0.833	0.06	1.32E-30	5.31E-82	0.781467012	0.733	0.048	1.65E-77	1.00E-126	0.566142916	0.543	0.052	3.11E-122	4.24E-35	3.01E-126	3
671	Hist1h2bj	1.62E-09	0.447761655	0.429	0.071	5.02E-05	4.59E-69	0.67382833	0.717	0.061	1.42E-64	1.44E-126	0.606140199	0.624	0.083	4.48E-122	1.62E-09	4.33E-126	3
672	Tpx2	6.35E-23	0.71365972	0.619	0.046	1.97E-18	3.33E-64	0.623837624	0.6	0.035	1.03E-59	3.89E-124	0.582363888	0.488	0.037	1.21E-119	6.35E-23	1.17E-123	3
673	H2afv	6.47E-15	0.742403736	0.952	0.564	2.01E-10	9.81E-48	0.767452724	0.983	0.62	3.05E-43	3.21E-122	0.804247653	0.98	0.579	9.95E-118	6.47E-15	9.62E-122	3
674	Igfbp4	5.32E-05	0.4530086	0.429	0.146	1	1.18E-59	1.469603147	0.775	0.118	3.66E-55	1.93E-120	1.189762816	0.806	0.211	5.98E-116	5.32E-05	5.78E-120	3
675	Lmnb1	2.44E-24	0.996358392	0.952	0.342	7.58E-20	2.84E-52	0.640376647	0.858	0.194	8.82E-48	4.32E-116	0.761114656	0.85	0.25	1.34E-111	2.44E-24	1.30E-115	3
676	Dbi	5.16E-11	0.635901167	0.905	0.5	1.60E-06	1.93E-49	0.767779588	0.983	0.469	6.00E-45	1.38E-113	0.725097414	0.98	0.464	4.29E-109	5.16E-11	4.15E-113	3
677	Lsm5	5.72E-15	0.681870512	0.976	0.6	1.78E-10	8.61E-56	0.745869039	1	0.511	2.67E-51	5.49E-112	0.687322086	0.951	0.418	1.70E-107	5.72E-15	1.65E-111	3
678	Hist1h2ae	5.37E-15	0.529493426	0.619	0.106	1.67E-10	4.95E-56	0.601525437	0.775	0.127	1.54E-51	8.21E-110	0.394083055	0.769	0.202	2.55E-105	5.37E-15	2.46E-109	3
679	Ccnb1	2.18E-30	0.815136999	0.69	0.036	6.78E-26	3.78E-74	0.684786019	0.608	0.024	1.17E-69	1.63E-109	0.470261798	0.393	0.022	5.07E-105	2.18E-30	4.90E-109	3
680	Acsl5	1.46E-19	0.775715311	0.929	0.27	4.55E-15	2.85E-38	0.605371658	0.883	0.31	8.85E-34	9.67E-104	0.626678318	0.841	0.271	3.00E-99	1.46E-19	2.90E-103	3
681	Txn1	1.89E-14	0.664435121	1	0.723	5.87E-10	3.83E-43	0.68619181	0.983	0.645	1.19E-38	5.35E-103	0.690295823	0.98	0.572	1.66E-98	1.89E-14	1.60E-102	3
682	Spc24	2.98E-15	0.539372646	0.571	0.077	9.24E-11	1.15E-54	0.439729668	0.625	0.065	3.56E-50	8.42E-101	0.373057504	0.512	0.071	2.62E-96	2.98E-15	2.53E-100	3
683	Mki67	1.52E-22	0.52851215	0.643	0.061	4.72E-18	6.16E-63	0.535365428	0.633	0.052	1.91E-58	2.10E-100	0.40882197	0.468	0.056	6.51E-96	1.52E-22	6.29E-100	3
684	Rdm1	1.44E-11	0.374891684	0.524	0.099	4.48E-07	3.70E-51	0.631666469	0.817	0.168	1.15E-46	1.02E-98	0.541081143	0.691	0.161	3.18E-94	1.44E-11	3.07E-98	3
685	2610318N02Rik	3.44E-18	0.620267691	0.548	0.053	1.07E-13	2.17E-51	0.422308056	0.533	0.039	6.75E-47	6.14E-96	0.395399322	0.448	0.047	1.91E-91	3.44E-18	1.84E-95	3
686	Tacc3	4.38E-15	0.475016851	0.524	0.06	1.36E-10	1.40E-52	0.448720684	0.583	0.053	4.34E-48	1.18E-95	0.443812081	0.486	0.061	3.67E-91	4.38E-15	3.55E-95	3
687	Mad2l1	2.52E-11	0.416218912	0.476	0.073	7.82E-07	9.58E-40	0.367957132	0.533	0.071	2.97E-35	1.01E-94	0.429118267	0.497	0.066	3.13E-90	2.52E-11	3.03E-94	3
688	Rps27l	2.61E-11	0.549784956	1	0.708	8.12E-07	1.32E-44	0.701219355	0.992	0.546	4.09E-40	4.14E-94	0.670333753	0.945	0.49	1.29E-89	2.61E-11	1.24E-93	3
689	Racgap1	4.43E-26	0.757499664	0.714	0.059	1.37E-21	3.04E-42	0.451149616	0.517	0.055	9.43E-38	5.59E-92	0.412997036	0.439	0.05	1.74E-87	4.43E-26	1.68E-91	3
690	Hist1h4i	1.29E-08	0.284609013	0.452	0.104	0.000400847	8.80E-56	0.48421851	0.717	0.1	2.73E-51	3.79E-91	0.484939786	0.569	0.104	1.18E-86	1.29E-08	1.14E-90	3
691	Calm3	5.21E-09	0.449529017	1	0.668	0.000161802	1.16E-40	0.64202737	0.992	0.661	3.60E-36	1.06E-89	0.616698787	0.986	0.659	3.29E-85	5.21E-09	3.18E-89	3
692	Pdlim1	0.000122247	0.34183708	0.738	0.413	1	4.03E-43	0.744138142	0.825	0.22	1.25E-38	9.23E-86	0.576660999	0.806	0.28	2.87E-81	0.000122247	2.77E-85	3
693	Tesc	2.01E-05	0.424288397	0.714	0.359	0.625094381	1.86E-38	0.889743539	0.858	0.319	5.76E-34	1.48E-85	0.684698267	0.893	0.379	4.58E-81	2.01E-05	4.43E-85	3
694	Ppih	3.10E-09	0.492483181	0.667	0.215	9.62E-05	3.56E-39	0.531650119	0.833	0.245	1.11E-34	1.69E-85	0.412267825	0.708	0.206	5.26E-81	3.10E-09	5.08E-85	3
695	Psat1	1.93E-05	0.295034076	0.5	0.184	0.598373184	9.72E-43	0.659247515	0.867	0.265	3.02E-38	7.86E-83	0.563646499	0.806	0.288	2.44E-78	1.93E-05	2.36E-82	3
696	Ssr2	5.91E-09	0.558518922	0.881	0.556	0.000183562	7.07E-35	0.596765134	0.967	0.508	2.20E-30	1.39E-81	0.565483925	0.939	0.472	4.31E-77	5.91E-09	4.16E-81	3
697	Nucks1	1.05E-24	0.976512058	0.976	0.395	3.26E-20	4.07E-35	0.567897555	0.85	0.29	1.26E-30	1.81E-80	0.503256466	0.734	0.232	5.61E-76	1.05E-24	5.42E-80	3
698	1700097N02Rik	3.16E-15	0.715277025	0.714	0.154	9.82E-11	6.52E-40	0.5637902	0.642	0.112	2.03E-35	3.31E-80	0.523499054	0.584	0.13	1.03E-75	3.16E-15	9.93E-80	3
699	Lsm4	5.09E-12	0.554618923	1	0.716	1.58E-07	4.63E-34	0.559660952	1	0.677	1.44E-29	3.71E-78	0.552348027	0.983	0.652	1.15E-73	5.09E-12	1.11E-77	3
700	Drosha	3.42E-05	0.427011292	0.429	0.139	1	7.40E-35	0.735413994	0.9	0.349	2.30E-30	1.41E-77	0.694090871	0.879	0.387	4.36E-73	3.42E-05	4.22E-77	3
701	Pfdn6	2.84E-06	0.391748119	0.81	0.43	0.088091689	9.26E-25	0.431092704	0.867	0.396	2.88E-20	2.73E-77	0.455741514	0.876	0.379	8.47E-73	2.84E-06	8.18E-77	3
702	Swi5	4.70E-09	0.50812837	0.952	0.651	0.000145893	3.53E-26	0.49155971	0.983	0.653	1.10E-21	4.33E-77	0.53030657	0.983	0.61	1.35E-72	4.70E-09	1.30E-76	3
703	Anxa2	5.16E-07	0.458071935	0.738	0.331	0.01602477	2.58E-19	0.629525555	0.917	0.595	8.01E-15	1.11E-76	0.721374105	0.939	0.508	3.45E-72	5.16E-07	3.34E-76	3
704	Hmmr	4.68E-16	0.442447853	0.429	0.029	1.45E-11	9.69E-45	0.338300676	0.392	0.018	3.01E-40	1.55E-76	0.306426249	0.292	0.018	4.81E-72	4.68E-16	4.65E-76	3
705	Ddx39	5.06E-15	0.724625368	0.881	0.357	1.57E-10	2.79E-40	0.614582126	0.983	0.449	8.67E-36	1.65E-76	0.557489067	0.91	0.435	5.12E-72	5.06E-15	4.95E-76	3
706	Cenpf	3.78E-21	0.602052938	0.548	0.037	1.17E-16	4.36E-42	0.390050472	0.375	0.017	1.35E-37	2.73E-74	0.323092607	0.301	0.023	8.49E-70	3.78E-21	8.20E-74	3
707	Ostc	3.25E-06	0.370438342	0.929	0.593	0.100825979	6.52E-33	0.590193394	0.983	0.595	2.02E-28	6.38E-74	0.533480317	0.948	0.528	1.98E-69	3.25E-06	1.91E-73	3
708	Snrpa	3.96E-14	0.547080162	0.929	0.351	1.23E-09	3.21E-44	0.606326131	0.975	0.381	9.98E-40	7.68E-74	0.547291347	0.879	0.405	2.38E-69	3.96E-14	2.30E-73	3
709	Pdia6	8.35E-07	0.461563678	0.857	0.467	0.025920995	4.28E-34	0.642464292	0.967	0.527	1.33E-29	2.06E-73	0.593605804	0.925	0.479	6.41E-69	8.35E-07	6.19E-73	3
710	Psma4	1.54E-08	0.444993584	0.976	0.61	0.000478088	6.45E-27	0.522828771	0.95	0.518	2.00E-22	3.32E-73	0.543804161	0.945	0.513	1.03E-68	1.54E-08	9.97E-73	3
711	Banf1	1.87E-07	0.418080818	0.929	0.548	0.005794349	1.09E-27	0.51819985	0.983	0.669	3.39E-23	4.02E-73	0.532062868	0.98	0.612	1.25E-68	1.87E-07	1.21E-72	3
712	Fkbp2	2.90E-05	0.378691406	0.667	0.32	0.900434169	1.31E-26	0.395563065	0.783	0.297	4.08E-22	4.82E-73	0.369679287	0.728	0.259	1.50E-68	2.90E-05	1.45E-72	3
713	Phgdh	7.39E-10	0.596632439	0.905	0.474	2.30E-05	1.62E-28	0.549506798	0.925	0.436	5.03E-24	8.10E-73	0.492885889	0.934	0.471	2.52E-68	7.39E-10	2.43E-72	3
714	Dut	1.65E-08	0.492390373	0.833	0.383	0.000511356	2.63E-29	0.31291067	0.833	0.353	8.17E-25	1.57E-72	0.316300909	0.815	0.36	4.87E-68	1.65E-08	4.70E-72	3
715	Psmb5	0.00094572	0.301526041	0.81	0.546	1	6.89E-39	0.615995419	0.992	0.625	2.14E-34	3.03E-70	0.516163648	0.974	0.607	9.41E-66	0.00094572	9.09E-70	3
716	Hmgn1	3.03E-06	0.439509655	0.929	0.659	0.09397059	2.97E-25	0.588801877	0.942	0.541	9.21E-21	1.68E-69	0.566306589	0.954	0.545	5.23E-65	3.03E-06	5.05E-69	3
717	Anapc5	3.30E-06	0.304204041	0.833	0.461	0.102423106	9.46E-35	0.322468801	0.875	0.364	2.94E-30	3.73E-68	0.373100924	0.812	0.35	1.16E-63	3.30E-06	1.12E-67	3
718	Snrpa1	8.49E-06	0.314150543	0.738	0.371	0.263491524	2.89E-33	0.414451956	0.908	0.374	8.98E-29	7.00E-68	0.343747876	0.803	0.348	2.17E-63	8.49E-06	2.10E-67	3
719	Cmtm7	0.000130289	0.330870284	0.881	0.583	1	6.13E-31	0.61582286	0.975	0.517	1.90E-26	3.71E-67	0.536974208	0.916	0.473	1.15E-62	0.000130289	1.11E-66	3
720	Mrps14	6.92E-07	0.45989873	0.929	0.622	0.021498347	1.54E-19	0.385291383	0.95	0.578	4.78E-15	3.82E-67	0.397716923	0.957	0.531	1.19E-62	6.92E-07	1.15E-66	3
721	Bud31	3.47E-06	0.42776503	0.81	0.433	0.107831416	4.91E-31	0.368523732	0.858	0.341	1.52E-26	5.93E-67	0.306882149	0.74	0.296	1.84E-62	3.47E-06	1.78E-66	3
722	Psma6	1.37E-06	0.505099713	0.833	0.532	0.042560051	4.40E-29	0.521241759	0.975	0.547	1.37E-24	2.27E-66	0.494563574	0.931	0.506	7.04E-62	1.37E-06	6.80E-66	3
723	Pgam1	3.03E-07	0.420512302	0.905	0.518	0.009418106	5.05E-35	0.653984939	0.992	0.6	1.57E-30	2.31E-66	0.543988675	0.968	0.611	7.17E-62	3.03E-07	6.93E-66	3
724	Lsm3	1.85E-08	0.523107828	0.833	0.406	0.000575703	7.04E-31	0.550214342	0.917	0.41	2.19E-26	3.45E-66	0.469249771	0.829	0.364	1.07E-61	1.85E-08	1.04E-65	3
725	Ndufb6	0.000128634	0.368687184	0.762	0.458	1	4.39E-29	0.46639931	0.983	0.538	1.36E-24	4.32E-66	0.434761024	0.934	0.498	1.34E-61	0.000128634	1.30E-65	3
726	Sae1	3.96E-07	0.413716979	0.738	0.326	0.012296244	3.13E-26	0.314446996	0.858	0.395	9.72E-22	8.30E-66	0.31993365	0.821	0.374	2.58E-61	3.96E-07	2.49E-65	3
727	1500009L16Rik	6.66E-12	0.630020611	0.5	0.089	2.07E-07	2.02E-38	0.504231812	0.45	0.042	6.27E-34	9.34E-66	0.382235056	0.384	0.056	2.90E-61	6.66E-12	2.80E-65	3
728	Psmd6	1.14E-05	0.316210087	0.738	0.374	0.352868248	2.34E-22	0.435060245	0.825	0.375	7.26E-18	1.99E-65	0.401207759	0.829	0.37	6.17E-61	1.14E-05	5.96E-65	3
729	Sdhb	3.94E-09	0.503918964	0.952	0.591	0.000122265	2.00E-29	0.522727397	0.983	0.642	6.22E-25	4.30E-65	0.475028226	0.965	0.581	1.34E-60	3.94E-09	1.29E-64	3
730	Ripk3	6.00E-12	0.439552254	0.762	0.238	1.86E-07	4.08E-27	0.277099912	0.633	0.194	1.27E-22	1.46E-64	0.310085811	0.61	0.193	4.53E-60	6.00E-12	4.38E-64	3
731	Ube2s	2.76E-12	0.696178164	0.929	0.497	8.56E-08	1.26E-32	0.668867064	0.933	0.447	3.91E-28	1.87E-64	0.513059179	0.824	0.366	5.82E-60	2.76E-12	5.62E-64	3
732	Ptbp1	6.52E-08	0.312168558	0.833	0.413	0.00202387	9.48E-24	0.384572599	0.958	0.538	2.94E-19	4.63E-64	0.452033595	0.957	0.555	1.44E-59	6.52E-08	1.39E-63	3
733	Nhp2	6.82E-07	0.489738341	0.905	0.561	0.021167317	4.87E-24	0.47946034	0.925	0.49	1.51E-19	4.85E-64	0.426037052	0.905	0.463	1.51E-59	6.82E-07	1.45E-63	3
734	Ndufb8	0.000132628	0.400990933	0.857	0.583	1	3.47E-22	0.408566127	0.975	0.609	1.08E-17	1.32E-63	0.46689602	0.954	0.558	4.09E-59	0.000132628	3.95E-63	3
735	Hmgb3	1.17E-11	0.412305948	0.571	0.119	3.62E-07	1.56E-26	0.322894248	0.517	0.114	4.85E-22	1.69E-63	0.313863046	0.477	0.109	5.24E-59	1.17E-11	5.06E-63	3
736	Cycs	4.35E-10	0.453778615	1	0.607	1.35E-05	1.33E-26	0.53004761	0.992	0.719	4.13E-22	1.90E-63	0.489106244	0.983	0.649	5.90E-59	4.35E-10	5.70E-63	3
737	Psmb7	0.00195862	0.266700592	0.833	0.581	1	4.64E-33	0.440977092	0.883	0.342	1.44E-28	1.94E-63	0.387354861	0.769	0.318	6.02E-59	0.00195862	5.82E-63	3
738	Psmb6	1.77E-08	0.417630912	0.976	0.611	0.000550685	3.36E-19	0.414392286	0.95	0.622	1.04E-14	2.70E-63	0.45560546	0.971	0.605	8.40E-59	1.77E-08	8.11E-63	3
739	Psmd1	4.65E-10	0.381135354	0.762	0.282	1.44E-05	6.47E-31	0.370766534	0.825	0.317	2.01E-26	3.28E-63	0.376306329	0.766	0.317	1.02E-58	4.65E-10	9.85E-63	3
740	Lsm6	3.89E-10	0.425001618	1	0.594	1.21E-05	1.92E-25	0.398621443	0.983	0.569	5.98E-21	4.11E-63	0.397717519	0.931	0.505	1.28E-58	3.89E-10	1.23E-62	3
741	Psma1	1.10E-05	0.35448593	0.905	0.585	0.341072824	5.25E-29	0.513957998	0.958	0.514	1.63E-24	4.43E-63	0.411202243	0.916	0.483	1.38E-58	1.10E-05	1.33E-62	3
742	H2afx	6.15E-07	0.290919191	0.643	0.273	0.019105083	4.15E-29	0.507289859	0.817	0.305	1.29E-24	5.16E-63	0.502049852	0.783	0.328	1.60E-58	6.15E-07	1.55E-62	3
743	Uqcr11	7.92E-06	0.335998708	0.976	0.714	0.245999166	2.15E-20	0.402603482	0.975	0.647	6.68E-16	5.06E-62	0.45754006	0.971	0.609	1.57E-57	7.92E-06	1.52E-61	3
744	Kcnab2	1.01E-05	0.250098823	0.643	0.309	0.312446436	1.63E-24	0.256882449	0.758	0.328	5.06E-20	5.33E-62	0.319505208	0.78	0.347	1.65E-57	1.01E-05	1.60E-61	3
745	Fam96a	0.000727221	0.26972213	0.833	0.558	1	1.42E-19	0.381824647	0.9	0.5	4.39E-15	7.59E-62	0.44252947	0.902	0.471	2.36E-57	0.000727221	2.28E-61	3
746	Cacybp	6.71E-06	0.328135121	0.881	0.528	0.208342233	5.38E-33	0.585250307	0.967	0.501	1.67E-28	9.46E-62	0.378786251	0.925	0.502	2.94E-57	6.71E-06	2.84E-61	3
747	Hp1bp3	3.94E-10	0.544203529	0.881	0.401	1.22E-05	1.61E-23	0.444560093	0.883	0.43	4.99E-19	1.07E-61	0.405331929	0.879	0.439	3.31E-57	3.94E-10	3.20E-61	3
748	Eny2	1.17E-09	0.374217303	0.929	0.468	3.62E-05	2.81E-26	0.331347093	0.867	0.403	8.72E-22	1.17E-61	0.252234648	0.786	0.372	3.63E-57	1.17E-09	3.51E-61	3
749	Magoh	8.68E-10	0.431258486	0.929	0.462	2.70E-05	1.54E-29	0.475347011	0.967	0.496	4.79E-25	1.71E-61	0.411209958	0.899	0.466	5.31E-57	8.68E-10	5.13E-61	3
750	Vcp	1.22E-09	0.468365192	0.976	0.586	3.79E-05	2.34E-26	0.492026565	0.975	0.577	7.26E-22	1.77E-61	0.441285314	0.983	0.634	5.50E-57	1.22E-09	5.32E-61	3
751	Vdac1	7.38E-05	0.398097151	0.786	0.476	1	2.37E-27	0.419121407	0.942	0.47	7.35E-23	4.28E-61	0.391167605	0.913	0.488	1.33E-56	7.38E-05	1.28E-60	3
752	Hspd1	5.41E-11	0.491998766	1	0.568	1.68E-06	1.17E-41	0.774870915	0.975	0.507	3.63E-37	4.50E-61	0.501570042	0.96	0.576	1.40E-56	5.41E-11	1.35E-60	3
753	Sdf2l1	1.97E-07	0.427428082	0.786	0.363	0.00611241	1.19E-32	0.471042887	0.883	0.345	3.70E-28	6.97E-61	0.427675184	0.76	0.315	2.16E-56	1.97E-07	2.09E-60	3
754	Psmc2	7.02E-07	0.378747358	0.81	0.406	0.021790391	3.00E-26	0.414826468	0.908	0.434	9.31E-22	1.13E-60	0.345942537	0.832	0.396	3.51E-56	7.02E-07	3.39E-60	3
755	Bak1	7.65E-09	0.356393879	0.714	0.266	0.000237453	3.86E-31	0.339646078	0.758	0.26	1.20E-26	1.54E-60	0.368089427	0.723	0.286	4.77E-56	7.65E-09	4.61E-60	3
756	Luc7l3	1.24E-05	0.338613087	0.857	0.508	0.385886192	3.26E-26	0.317522195	0.842	0.376	1.01E-21	1.59E-60	0.375893459	0.798	0.358	4.93E-56	1.24E-05	4.76E-60	3
757	Atic	0.000133529	0.303820898	0.643	0.323	1	1.03E-32	0.453272379	0.883	0.348	3.19E-28	2.68E-60	0.377639331	0.835	0.398	8.32E-56	0.000133529	8.04E-60	3
758	Sfpq	6.02E-08	0.507088143	0.929	0.62	0.001870273	4.88E-26	0.422270315	0.908	0.436	1.52E-21	5.50E-60	0.448500286	0.942	0.546	1.71E-55	6.02E-08	1.65E-59	3
759	Pdap1	8.86E-09	0.423385766	0.952	0.537	0.000275197	1.34E-26	0.412932002	0.892	0.409	4.17E-22	6.69E-60	0.299639282	0.812	0.389	2.08E-55	8.86E-09	2.01E-59	3
760	Psmc1	5.26E-05	0.345320167	0.69	0.351	1	2.41E-26	0.439382105	0.883	0.401	7.49E-22	7.96E-60	0.362685355	0.801	0.361	2.47E-55	5.26E-05	2.39E-59	3
761	Ndufc1	0.000497154	0.304152797	0.857	0.582	1	9.54E-25	0.462579669	0.95	0.53	2.96E-20	8.21E-60	0.413433319	0.899	0.472	2.55E-55	0.000497154	2.46E-59	3
762	Cops5	5.10E-09	0.289804642	0.762	0.324	0.000158457	2.97E-29	0.288409761	0.758	0.286	9.22E-25	1.67E-59	0.282338801	0.699	0.286	5.20E-55	5.10E-09	5.02E-59	3
763	Mrpl20	8.37E-08	0.360309444	0.881	0.462	0.002599152	1.20E-33	0.404045915	0.958	0.441	3.73E-29	2.08E-59	0.405573367	0.847	0.41	6.47E-55	8.37E-08	6.25E-59	3
764	Ndufs5	6.88E-05	0.305174732	0.952	0.694	1	2.24E-24	0.480035896	0.942	0.522	6.96E-20	3.16E-59	0.409231198	0.902	0.479	9.82E-55	6.88E-05	9.48E-59	3
765	Hnrnpab	2.91E-06	0.480647726	0.881	0.576	0.090278905	7.36E-28	0.545527639	0.992	0.673	2.29E-23	3.28E-59	0.468828266	0.991	0.726	1.02E-54	2.91E-06	9.85E-59	3
766	Ranbp1	2.04E-08	0.516533939	0.976	0.697	0.000632665	2.08E-25	0.488657784	0.992	0.627	6.46E-21	4.93E-59	0.435943841	0.968	0.596	1.53E-54	2.04E-08	1.48E-58	3
767	Mrpl42	6.19E-06	0.252789909	0.833	0.484	0.192137985	8.70E-20	0.320307363	0.875	0.468	2.70E-15	5.23E-59	0.320775385	0.847	0.424	1.62E-54	6.19E-06	1.57E-58	3
768	Ndufs6	0.000112967	0.295562085	0.905	0.617	1	7.12E-26	0.351258256	0.917	0.461	2.21E-21	8.08E-59	0.359242604	0.861	0.433	2.51E-54	0.000112967	2.42E-58	3
769	Rbm8a	0.000196946	0.33715611	0.833	0.543	1	5.19E-30	0.345860678	0.933	0.445	1.61E-25	8.30E-59	0.311784719	0.841	0.417	2.58E-54	0.000196946	2.49E-58	3
770	Ilf2	7.72E-11	0.31551141	0.81	0.327	2.40E-06	2.03E-38	0.465082331	0.9	0.322	6.29E-34	1.37E-58	0.355308612	0.757	0.324	4.25E-54	7.72E-11	4.11E-58	3
771	Idh3a	7.49E-07	0.406152403	0.786	0.382	0.023265664	9.90E-27	0.380806057	0.9	0.423	3.07E-22	1.45E-58	0.3599726	0.815	0.383	4.50E-54	7.49E-07	4.34E-58	3
772	Psmb2	9.86E-10	0.497217444	0.976	0.684	3.06E-05	1.88E-33	0.550773048	0.992	0.679	5.84E-29	1.97E-58	0.437150903	0.974	0.637	6.13E-54	9.86E-10	5.92E-58	3
773	Cbx1	1.40E-05	0.32345455	0.833	0.481	0.435958211	1.06E-26	0.357094758	0.85	0.372	3.30E-22	4.13E-58	0.315761532	0.818	0.396	1.28E-53	1.40E-05	1.24E-57	3
774	Snrpd1	6.46E-06	0.387179736	0.881	0.54	0.200527547	1.18E-29	0.510247052	0.992	0.578	3.66E-25	6.96E-58	0.411011569	0.942	0.546	2.16E-53	6.46E-06	2.09E-57	3
775	Psmc5	0.000446829	0.330214646	0.762	0.47	1	1.20E-32	0.461654374	0.967	0.458	3.73E-28	8.29E-58	0.301136957	0.847	0.43	2.58E-53	0.000446829	2.49E-57	3
776	Lbr	9.24E-13	0.730898248	0.786	0.35	2.87E-08	4.05E-30	0.380522715	0.9	0.394	1.26E-25	9.52E-58	0.405653158	0.798	0.362	2.96E-53	9.24E-13	2.86E-57	3
777	Eif2s1	3.00E-10	0.538712325	0.929	0.467	9.32E-06	8.14E-27	0.45434131	0.958	0.508	2.53E-22	8.12E-57	0.393021786	0.887	0.47	2.52E-52	3.00E-10	2.44E-56	3
778	Cct3	5.89E-05	0.408008324	0.786	0.506	1	1.23E-29	0.513564586	0.958	0.484	3.83E-25	1.17E-56	0.385907684	0.913	0.506	3.65E-52	5.89E-05	3.52E-56	3
779	Rgs1	5.56E-08	-1.12146066	0.143	0.455	0.001725763	2.07E-30	-1.612939305	0.192	0.616	6.42E-26	1.75E-56	-1.559208842	0.22	0.545	5.43E-52	5.56E-08	5.25E-56	3
780	Ebna1bp2	3.21E-05	0.359699729	0.738	0.391	0.995613327	1.31E-27	0.373911461	0.892	0.407	4.06E-23	1.75E-56	0.353591091	0.806	0.382	5.43E-52	3.21E-05	5.25E-56	3
781	Id3	2.97E-05	0.497220108	0.667	0.327	0.922092638	2.52E-39	0.932731989	0.85	0.265	7.83E-35	1.99E-56	0.585319103	0.829	0.401	6.17E-52	2.97E-05	5.96E-56	3
782	Pbdc1	3.19E-07	0.340370878	0.738	0.331	0.009913025	1.14E-29	0.298602679	0.775	0.293	3.53E-25	6.13E-56	0.309187008	0.763	0.349	1.90E-51	3.19E-07	1.84E-55	3
783	Psmd13	6.89E-06	0.356814205	0.738	0.366	0.213893552	4.65E-27	0.288210538	0.908	0.456	1.44E-22	7.50E-56	0.33628765	0.873	0.459	2.33E-51	6.89E-06	2.25E-55	3
784	Gtf2h5	0.000205817	0.278480028	0.786	0.476	1	1.42E-22	0.266115245	0.892	0.475	4.42E-18	9.18E-56	0.253664775	0.844	0.448	2.85E-51	0.000205817	2.75E-55	3
785	Sarnp	0.000340667	0.318238955	0.857	0.572	1	8.78E-16	0.35622941	0.942	0.635	2.73E-11	1.12E-55	0.294198656	0.939	0.553	3.47E-51	0.000340667	3.35E-55	3
786	Psmb4	1.05E-06	0.373349425	0.905	0.537	0.032460459	1.53E-19	0.320584085	0.95	0.575	4.75E-15	1.24E-55	0.388670967	0.951	0.573	3.87E-51	1.05E-06	3.73E-55	3
787	Rpn2	0.000509977	0.317039913	0.833	0.568	1	1.21E-20	0.374864258	0.933	0.534	3.77E-16	1.87E-55	0.422280399	0.899	0.493	5.81E-51	0.000509977	5.61E-55	3
788	Lsm2	1.31E-05	0.304599688	0.762	0.403	0.407485085	4.23E-27	0.369827479	0.825	0.345	1.31E-22	4.73E-55	0.304864208	0.777	0.367	1.47E-50	1.31E-05	1.42E-54	3
789	Mpc1	0.000352215	0.269106643	0.833	0.545	1	2.79E-27	0.328453807	0.933	0.472	8.68E-23	9.26E-55	0.298281372	0.844	0.439	2.88E-50	0.000352215	2.78E-54	3
790	Nap1l1	0.000704031	0.270007039	0.857	0.59	1	4.27E-17	0.300886927	0.842	0.465	1.32E-12	1.10E-54	0.274384355	0.864	0.473	3.40E-50	0.000704031	3.29E-54	3
791	Hnrnpm	2.84E-05	0.365912876	0.881	0.557	0.883222075	4.67E-22	0.382798304	0.95	0.543	1.45E-17	3.23E-54	0.338944346	0.934	0.548	1.00E-49	2.84E-05	9.68E-54	3
792	Ppa1	4.66E-06	0.289936114	0.69	0.329	0.144808288	1.54E-34	0.375767121	0.858	0.323	4.80E-30	4.49E-54	0.267518568	0.728	0.337	1.39E-49	4.66E-06	1.35E-53	3
793	Dnajc2	3.09E-10	0.377576228	0.929	0.452	9.61E-06	1.37E-27	0.364464735	0.925	0.449	4.27E-23	8.19E-54	0.278567317	0.841	0.446	2.54E-49	3.09E-10	2.46E-53	3
794	Eif4e	1.02E-06	0.402016682	0.786	0.386	0.031713448	7.27E-30	0.320666155	0.867	0.374	2.26E-25	8.56E-54	0.26155685	0.766	0.372	2.66E-49	1.02E-06	2.57E-53	3
795	Ddx39b	3.71E-06	0.399649274	0.929	0.594	0.115202141	3.02E-19	0.413895332	0.983	0.705	9.37E-15	1.31E-53	0.394715158	0.98	0.655	4.08E-49	3.71E-06	3.94E-53	3
796	Anapc11	2.51E-05	0.306754678	0.786	0.436	0.779930898	1.49E-21	0.334710493	0.925	0.513	4.62E-17	2.22E-53	0.388681184	0.89	0.488	6.89E-49	2.51E-05	6.65E-53	3
797	Cks2	6.24E-30	1.294316035	0.905	0.272	1.94E-25	1.11E-31	0.753012865	0.8	0.297	3.43E-27	2.71E-53	0.596449212	0.694	0.292	8.42E-49	6.24E-30	8.13E-53	3
798	Med30	3.19E-06	0.426923306	0.667	0.295	0.098926662	1.52E-29	0.366635596	0.833	0.332	4.73E-25	2.74E-53	0.274346027	0.679	0.284	8.52E-49	3.19E-06	8.23E-53	3
799	Rad21	5.00E-08	0.450834243	0.667	0.241	0.001553554	1.25E-23	0.464068467	0.775	0.312	3.89E-19	3.07E-53	0.392825512	0.708	0.296	9.54E-49	5.00E-08	9.22E-53	3
800	Canx	4.84E-05	0.427164142	0.857	0.565	1	4.99E-31	0.561711109	0.967	0.514	1.55E-26	3.14E-53	0.40032098	0.896	0.497	9.76E-49	4.84E-05	9.43E-53	3
801	Chchd1	1.18E-06	0.277358312	0.81	0.43	0.03661499	3.31E-21	0.318651936	0.867	0.445	1.03E-16	3.99E-53	0.263517416	0.789	0.394	1.24E-48	1.18E-06	1.20E-52	3
802	Sec13	7.03E-05	0.296290044	0.643	0.317	1	2.64E-26	0.367956795	0.925	0.462	8.21E-22	4.32E-53	0.378199143	0.844	0.432	1.34E-48	7.03E-05	1.30E-52	3
803	Tpi1	0.000114952	0.303013403	0.714	0.391	1	3.08E-18	0.377160573	0.908	0.528	9.55E-14	7.58E-53	0.322306771	0.89	0.502	2.35E-48	0.000114952	2.27E-52	3
804	Ruvbl1	0.001451377	0.26946384	0.5	0.241	1	6.92E-41	0.334757283	0.842	0.283	2.15E-36	8.63E-53	0.258797722	0.645	0.263	2.68E-48	0.001451377	2.59E-52	3
805	Tubb4b	3.27E-12	0.825757959	0.857	0.402	1.02E-07	1.60E-28	0.758188555	0.917	0.542	4.97E-24	9.24E-53	0.601440941	0.896	0.521	2.87E-48	3.27E-12	2.77E-52	3
806	Eif1ax	1.01E-06	0.311928392	0.905	0.53	0.031272672	2.25E-25	0.346892529	0.917	0.465	7.00E-21	1.30E-52	0.324740876	0.844	0.442	4.04E-48	1.01E-06	3.90E-52	3
807	Uchl3	0.000184121	0.291790436	0.738	0.421	1	4.90E-26	0.354765032	0.9	0.435	1.52E-21	2.02E-52	0.279883815	0.815	0.419	6.27E-48	0.000184121	6.06E-52	3
808	Ube2n	2.92E-06	0.279502164	0.952	0.623	0.090675698	7.28E-26	0.42833048	0.983	0.579	2.26E-21	3.20E-52	0.330724811	0.919	0.535	9.94E-48	2.92E-06	9.60E-52	3
809	Nop58	2.47E-10	0.661210422	0.881	0.441	7.66E-06	7.35E-35	0.623496562	0.975	0.477	2.28E-30	3.28E-52	0.448007582	0.876	0.475	1.02E-47	2.47E-10	9.83E-52	3
810	Ppid	2.35E-08	0.371433416	0.714	0.279	0.000729899	1.96E-23	0.310225107	0.808	0.365	6.10E-19	3.77E-52	0.277371611	0.711	0.322	1.17E-47	2.35E-08	1.13E-51	3
811	Sdhd	5.02E-06	0.37313514	0.762	0.388	0.155978932	1.58E-24	0.285538788	0.875	0.433	4.90E-20	3.92E-52	0.282195108	0.731	0.337	1.22E-47	5.02E-06	1.18E-51	3
812	Psmd12	2.68E-08	0.435109795	0.762	0.315	0.000831564	3.93E-29	0.432361157	0.867	0.357	1.22E-24	6.47E-52	0.300310089	0.786	0.383	2.01E-47	2.68E-08	1.94E-51	3
813	Ewsr1	1.34E-06	0.450293124	0.905	0.594	0.041670509	7.34E-27	0.453143306	0.992	0.61	2.28E-22	9.93E-52	0.414458083	0.96	0.628	3.08E-47	1.34E-06	2.98E-51	3
814	Hdac1	3.44E-06	0.385889093	0.833	0.458	0.106829502	1.69E-25	0.292855321	0.833	0.38	5.25E-21	1.80E-51	0.284192828	0.798	0.403	5.60E-47	3.44E-06	5.41E-51	3
815	Rsl1d1	4.63E-05	0.334490339	0.786	0.447	1	3.64E-23	0.40538564	0.917	0.479	1.13E-18	1.84E-51	0.267228803	0.847	0.461	5.72E-47	4.63E-05	5.52E-51	3
816	Ndufc2	4.34E-05	0.302241053	0.905	0.603	1	6.98E-33	0.531924589	1	0.593	2.17E-28	2.42E-51	0.39520522	0.919	0.541	7.52E-47	4.34E-05	7.26E-51	3
817	Tomm5	0.001011491	0.25343936	0.833	0.563	1	5.42E-26	0.429104859	0.983	0.571	1.68E-21	4.51E-51	0.380622548	0.896	0.506	1.40E-46	0.001011491	1.35E-50	3
818	Llph	1.87E-05	0.366602994	0.929	0.659	0.581439532	1.87E-24	0.442906894	0.983	0.605	5.80E-20	7.35E-51	0.395253159	0.936	0.574	2.28E-46	1.87E-05	2.21E-50	3
819	Prmt1	6.29E-06	0.396645646	0.81	0.445	0.195205757	2.88E-19	0.382047831	0.933	0.552	8.94E-15	9.21E-51	0.323697066	0.899	0.514	2.86E-46	6.29E-06	2.76E-50	3
820	Srp19	0.000150406	0.310684165	0.786	0.468	1	1.04E-23	0.383826692	0.933	0.497	3.22E-19	1.71E-50	0.336700014	0.87	0.476	5.32E-46	0.000150406	5.14E-50	3
821	Tcp1	2.32E-06	0.369460269	0.929	0.586	0.072076194	1.48E-23	0.49415007	0.967	0.588	4.61E-19	3.22E-50	0.309424893	0.951	0.596	9.98E-46	2.32E-06	9.65E-50	3
822	Sh2d1a	6.47E-07	0.469046941	0.881	0.507	0.020092805	5.96E-16	0.272548894	0.883	0.532	1.85E-11	6.02E-50	0.28197339	0.844	0.458	1.87E-45	6.47E-07	1.81E-49	3
823	Tuba1b	5.42E-15	0.942927891	0.929	0.642	1.68E-10	9.90E-27	0.635724346	0.967	0.589	3.08E-22	2.23E-49	0.550520521	0.951	0.679	6.94E-45	5.42E-15	6.70E-49	3
824	Bzw1	6.18E-08	0.443673962	0.952	0.59	0.00191889	1.96E-21	0.43866403	0.975	0.656	6.09E-17	1.26E-48	0.366974865	0.945	0.6	3.92E-44	6.18E-08	3.79E-48	3
825	Rwdd1	1.40E-06	0.310014013	0.905	0.539	0.043401925	6.70E-21	0.296295248	0.917	0.513	2.08E-16	1.33E-48	0.318333037	0.864	0.478	4.12E-44	1.40E-06	3.98E-48	3
826	Rsl24d1	1.14E-09	0.484131005	0.881	0.406	3.53E-05	5.25E-23	0.378595772	0.875	0.426	1.63E-18	1.78E-48	0.307356725	0.789	0.397	5.53E-44	1.14E-09	5.34E-48	3
827	Cct8	1.12E-07	0.438910512	0.952	0.591	0.003471804	3.67E-26	0.463393317	0.992	0.629	1.14E-21	1.89E-48	0.348595612	0.965	0.634	5.88E-44	1.12E-07	5.68E-48	3
828	Serp1	0.000971701	0.286293438	0.69	0.406	1	9.63E-28	0.390723994	0.933	0.457	2.99E-23	1.93E-48	0.289859057	0.815	0.428	5.99E-44	0.000971701	5.79E-48	3
829	Cwc15	1.57E-07	0.434206037	0.929	0.556	0.00486317	1.09E-21	0.37811396	0.983	0.624	3.39E-17	2.04E-48	0.361265594	0.931	0.573	6.33E-44	1.57E-07	6.12E-48	3
830	Pa2g4	6.11E-05	0.323787854	0.881	0.569	1	4.69E-20	0.411089929	0.967	0.604	1.46E-15	2.35E-48	0.389007892	0.96	0.628	7.30E-44	6.11E-05	7.05E-48	3
831	Metap2	1.54E-07	0.462683906	0.952	0.604	0.004791378	7.68E-23	0.42066103	0.942	0.526	2.38E-18	4.15E-48	0.344253899	0.893	0.516	1.29E-43	1.54E-07	1.25E-47	3
832	Nudt21	2.32E-07	0.439815671	0.905	0.528	0.007201689	3.81E-18	0.297288121	0.933	0.566	1.18E-13	5.58E-48	0.333381537	0.908	0.537	1.73E-43	2.32E-07	1.68E-47	3
833	Psmc6	7.23E-06	0.434269555	0.81	0.447	0.224439954	6.50E-22	0.353675621	0.85	0.412	2.02E-17	7.17E-48	0.274099897	0.763	0.384	2.23E-43	7.23E-06	2.15E-47	3
834	Pcmt1	7.81E-05	0.334350907	0.714	0.381	1	6.68E-20	0.332996036	0.8	0.383	2.08E-15	2.41E-47	0.254805678	0.777	0.405	7.49E-43	7.81E-05	7.23E-47	3
835	Eif3c	4.88E-06	0.304888306	0.929	0.591	0.151547534	2.63E-18	0.305074297	0.942	0.578	8.18E-14	2.83E-47	0.26650441	0.931	0.581	8.79E-43	4.88E-06	8.49E-47	3
836	C1qbp	1.38E-07	0.431330134	0.929	0.543	0.004270036	1.11E-21	0.423393404	0.967	0.586	3.44E-17	3.46E-47	0.366732979	0.925	0.566	1.07E-42	1.38E-07	1.04E-46	3
837	Srsf6	3.85E-09	0.549064739	0.905	0.556	0.000119467	4.22E-18	0.349568724	0.9	0.516	1.31E-13	3.51E-47	0.369720873	0.864	0.482	1.09E-42	3.85E-09	1.05E-46	3
838	C1d	1.96E-06	0.413842184	0.738	0.349	0.060822714	1.50E-28	0.310789065	0.867	0.388	4.67E-24	4.95E-47	0.268957788	0.725	0.349	1.54E-42	1.96E-06	1.48E-46	3
839	Ppil1	4.46E-06	0.292634739	0.69	0.328	0.138502651	4.90E-32	0.333522326	0.825	0.317	1.52E-27	5.46E-47	0.257496884	0.673	0.308	1.70E-42	4.46E-06	1.64E-46	3
840	Cct2	2.73E-05	0.324466211	0.929	0.629	0.849262558	2.69E-29	0.512581001	0.992	0.67	8.36E-25	4.17E-46	0.391954103	0.957	0.656	1.29E-41	2.73E-05	1.25E-45	3
841	Gar1	2.15E-05	0.271622484	0.738	0.396	0.669163324	8.63E-21	0.283774234	0.792	0.388	2.68E-16	6.15E-46	0.286298015	0.743	0.37	1.91E-41	2.15E-05	1.84E-45	3
842	Lyar	1.91E-09	0.513288447	0.81	0.337	5.93E-05	1.79E-33	0.495452365	0.825	0.279	5.54E-29	1.48E-45	0.320619545	0.636	0.266	4.59E-41	1.91E-09	4.43E-45	3
843	Psmd2	6.13E-07	0.281563875	0.738	0.349	0.01904205	3.24E-23	0.298234509	0.825	0.386	1.01E-18	2.35E-45	0.262305088	0.757	0.387	7.29E-41	6.13E-07	7.04E-45	3
844	Ddx19a	8.27E-08	0.294844358	0.595	0.204	0.002569494	4.89E-21	0.386548341	0.658	0.237	1.52E-16	3.36E-45	0.294260232	0.65	0.281	1.04E-40	8.27E-08	1.01E-44	3
845	Hmgn5	8.24E-08	0.372598432	0.619	0.216	0.002559962	1.18E-27	0.334945172	0.583	0.146	3.67E-23	3.47E-45	0.281655199	0.451	0.131	1.08E-40	8.24E-08	1.04E-44	3
846	Hnrnpdl	2.22E-06	0.400431122	0.905	0.555	0.068933427	1.57E-13	0.286145077	0.95	0.662	4.86E-09	4.90E-45	0.306241728	0.931	0.586	1.52E-40	2.22E-06	1.47E-44	3
847	Rcc1	1.73E-07	0.329296479	0.5	0.138	0.005382063	1.88E-28	0.34535268	0.55	0.117	5.84E-24	6.06E-45	0.285762609	0.454	0.132	1.88E-40	1.73E-07	1.82E-44	3
848	Snx4	4.06E-08	0.46608938	0.81	0.369	0.001260921	3.91E-37	0.345135791	0.883	0.342	1.22E-32	6.30E-45	0.29507287	0.668	0.298	1.96E-40	4.06E-08	1.89E-44	3
849	Rars	4.13E-08	0.276867307	0.571	0.188	0.001283456	6.13E-32	0.423892612	0.792	0.263	1.90E-27	1.50E-44	0.254903501	0.584	0.235	4.67E-40	4.13E-08	4.51E-44	3
850	U2af1	2.95E-05	0.397520576	0.881	0.59	0.916996348	9.98E-14	0.335951484	0.925	0.628	3.10E-09	1.53E-44	0.303893839	0.945	0.612	4.76E-40	2.95E-05	4.60E-44	3
851	Eloc	3.87E-05	0.400403877	0.905	0.602	1	3.08E-17	0.390331679	0.942	0.614	9.58E-13	2.85E-44	0.289809776	0.882	0.523	8.84E-40	3.87E-05	8.54E-44	3
852	Uqcrc1	3.36E-08	0.483392582	0.929	0.558	0.001043451	3.74E-21	0.306232744	0.958	0.571	1.16E-16	5.01E-44	0.313284441	0.931	0.591	1.55E-39	3.36E-08	1.50E-43	3
853	Psmb9	2.02E-07	0.501383528	0.857	0.464	0.006277205	9.08E-19	0.262689228	0.967	0.622	2.82E-14	1.35E-43	0.29711	0.887	0.534	4.20E-39	2.02E-07	4.06E-43	3
854	Syncrip	9.63E-06	0.347288283	0.762	0.395	0.299042574	1.43E-28	0.363245128	0.842	0.347	4.44E-24	1.85E-43	0.313304925	0.728	0.355	5.74E-39	9.63E-06	5.54E-43	3
855	Mrpl18	0.000122391	0.272877848	0.857	0.551	1	1.67E-18	0.308809585	0.925	0.549	5.19E-14	5.78E-43	0.265089651	0.87	0.522	1.79E-38	0.000122391	1.73E-42	3
856	Vdac2	5.40E-07	0.383905627	0.952	0.607	0.016771507	6.51E-18	0.301586203	0.992	0.687	2.02E-13	6.28E-43	0.343394317	0.962	0.663	1.95E-38	5.40E-07	1.88E-42	3
857	Cct7	8.67E-06	0.408689631	0.881	0.596	0.26930963	7.58E-20	0.392115446	0.975	0.65	2.35E-15	1.12E-42	0.305532113	0.957	0.645	3.47E-38	8.67E-06	3.36E-42	3
858	Bzw2	1.22E-06	0.408579291	0.905	0.555	0.037966551	6.21E-18	0.292411947	0.942	0.585	1.93E-13	5.76E-42	0.287255607	0.928	0.599	1.79E-37	1.22E-06	1.73E-41	3
859	Smc2	3.44E-09	0.473702226	0.619	0.184	0.000106815	5.24E-20	0.283243476	0.483	0.138	1.63E-15	1.70E-38	0.28096534	0.462	0.163	5.28E-34	3.44E-09	5.10E-38	3
860	Cd47	2.20E-09	0.572886954	0.952	0.678	6.83E-05	1.03E-16	0.273484499	0.992	0.701	3.21E-12	2.26E-38	0.274927503	0.934	0.624	7.03E-34	2.20E-09	6.79E-38	3
861	Srsf7	5.57E-10	0.587575651	0.929	0.584	1.73E-05	1.43E-23	0.465766757	0.983	0.65	4.44E-19	2.33E-37	0.29341238	0.951	0.661	7.25E-33	5.57E-10	7.00E-37	3
862	G3bp1	1.79E-09	0.550008092	0.929	0.634	5.55E-05	6.61E-16	0.250695723	0.9	0.554	2.05E-11	1.41E-35	0.253946023	0.853	0.531	4.38E-31	1.79E-09	4.24E-35	3
863	Cd7	7.42E-151	-1.491397975	0.196	0.779	2.30E-146	1.25E-106	-1.599437338	0.384	0.789	3.88E-102	1.62E-242	-1.417552456	0.402	0.729	5.03E-238	1.25E-106	4.86E-242	4
864	Icos	5.12E-61	-0.678928806	0.574	0.842	1.59E-56	3.66E-83	0.769005701	0.926	0.538	1.14E-78	7.08E-228	0.704299385	0.927	0.571	2.20E-223	5.12E-61	2.12E-227	4
865	Ifngr1	3.95E-52	-0.568422133	0.109	0.459	1.23E-47	8.80E-92	-1.295893993	0.151	0.631	2.73E-87	5.14E-197	-1.197975967	0.171	0.529	1.60E-192	3.95E-52	1.54E-196	4
866	Il6ra	1.97E-80	0.579890657	0.357	0.043	6.10E-76	1.42E-41	0.302645603	0.333	0.071	4.42E-37	1.49E-180	0.539009399	0.497	0.135	4.64E-176	1.42E-41	4.48E-180	4
867	Izumo1r	6.06E-135	1.297070036	0.613	0.094	1.88E-130	8.57E-52	0.703643684	0.81	0.466	2.66E-47	5.26E-119	0.600873021	0.713	0.384	1.63E-114	8.57E-52	1.82E-134	4
868	Lmo4	1.77E-59	-0.696165835	0.585	0.855	5.50E-55	2.42E-36	0.444478341	0.704	0.361	7.52E-32	1.49E-130	0.376711698	0.739	0.385	4.63E-126	2.42E-36	4.48E-130	4
869	Plac8	3.18E-68	1.058114373	0.394	0.081	9.88E-64	2.08E-55	0.842319757	0.569	0.182	6.47E-51	4.54E-100	0.669478954	0.541	0.247	1.41E-95	2.08E-55	1.36E-99	4
870	Tspan32	6.60E-79	0.745229024	0.626	0.255	2.05E-74	2.20E-30	0.321675096	0.759	0.448	6.84E-26	9.95E-98	0.353797221	0.666	0.354	3.09E-93	2.20E-30	2.99E-97	4
871	Ckb	3.00E-77	-0.81582801	0.374	0.769	9.31E-73	6.31E-29	0.327471379	0.608	0.309	1.96E-24	1.20E-89	0.424344451	0.605	0.309	3.72E-85	6.31E-29	3.59E-89	4
872	Hmgn2	1.28E-124	0.933292498	0.962	0.534	3.98E-120	0.006576976	0.341871272	0.958	0.707	1	2.30E-06	0.522358549	0.911	0.643	0.071495956	0.006576976	3.84E-124	5
873	Cdca7	1.03E-117	0.705799512	0.678	0.133	3.20E-113	1.52E-06	0.418040346	0.625	0.159	0.047052023	3.06E-07	0.450017496	0.556	0.187	0.009513669	1.52E-06	3.09E-117	5
874	Dut	9.42E-117	0.837843779	0.854	0.317	2.93E-112	1.62E-05	0.489005519	0.833	0.366	0.503372243	1.01E-09	0.583885784	0.844	0.379	3.15E-05	1.62E-05	2.83E-116	5
875	Mcm5	2.43E-105	0.63899069	0.647	0.135	7.56E-101	0.000269595	0.415993481	0.583	0.209	1	1.94E-08	0.429927825	0.644	0.229	0.000602134	0.000269595	7.30E-105	5
876	Ranbp1	4.03E-104	0.682955287	0.976	0.658	1.25E-99	3.05E-05	0.371109772	1	0.636	0.947036793	2.77E-05	0.348307466	0.911	0.612	0.858792134	3.05E-05	1.21E-103	5
877	Tipin	1.21E-90	0.600595585	0.68	0.185	3.75E-86	0.000373466	0.415330059	0.625	0.243	1	1.17E-08	0.303193228	0.622	0.227	0.000364868	0.000373466	3.63E-90	5
878	Lmnb1	2.52E-89	0.574535807	0.793	0.282	7.83E-85	9.49E-07	0.629056366	0.708	0.213	0.02947337	7.85E-06	0.362317818	0.622	0.277	0.243796882	7.85E-06	7.56E-89	5
879	Mcm6	4.13E-84	0.659892604	0.718	0.238	1.28E-79	0.000206174	0.339936758	0.792	0.392	1	6.42E-06	0.519016278	0.756	0.423	0.199499445	0.000206174	1.24E-83	5
880	Mcm3	2.76E-81	0.507725516	0.56	0.126	8.58E-77	0.002733376	0.407620167	0.542	0.218	1	8.36E-10	0.534110052	0.711	0.25	2.60E-05	0.002733376	8.29E-81	5
881	Cks1b	2.97E-80	0.533197432	0.635	0.179	9.24E-76	0.004989785	0.440906217	0.458	0.17	1	0.000205315	0.394000637	0.489	0.211	1	0.004989785	8.92E-80	5
882	Dctpp1	2.02E-77	0.654807027	0.835	0.395	6.27E-73	2.87E-06	0.563110178	0.792	0.298	0.08900362	2.34E-07	0.507534201	0.711	0.315	0.007280666	2.87E-06	6.05E-77	5
883	Hmgn1	4.72E-71	0.528974335	0.958	0.617	1.47E-66	1.04E-06	0.62104943	0.958	0.551	0.032424655	5.95E-13	0.658231101	0.978	0.563	1.85E-08	1.04E-06	1.42E-70	5
884	Rps27l	1.15E-68	0.525937878	0.953	0.675	3.56E-64	1.81E-05	0.478780503	0.958	0.558	0.56337585	3.10E-07	0.421163098	0.889	0.51	0.009635403	1.81E-05	3.44E-68	5
885	Srsf2	1.09E-67	0.521358575	0.962	0.699	3.38E-63	0.001820377	0.350935369	0.875	0.536	1	2.87E-06	0.493196466	0.911	0.64	0.08925249	0.001820377	3.27E-67	5
886	Dbi	6.52E-66	0.493490735	0.871	0.449	2.03E-61	1.32E-06	0.382459353	0.958	0.483	0.04098444	1.87E-05	0.389559713	0.822	0.487	0.580482183	1.87E-05	1.96E-65	5
887	Nop58	2.37E-65	0.521584803	0.821	0.389	7.37E-61	5.40E-08	0.476719762	1	0.49	0.001675862	4.26E-07	0.289094316	0.867	0.493	0.013219119	4.26E-07	7.12E-65	5
888	Selenoh	9.20E-65	0.580623391	0.842	0.426	2.86E-60	0.004333477	0.425633607	0.792	0.463	1	9.96E-09	0.478616123	0.889	0.46	0.000309389	0.004333477	2.76E-64	5
889	Hspd1	1.30E-64	0.558875938	0.894	0.524	4.04E-60	5.44E-06	0.288043003	0.958	0.52	0.168912144	0.00030548	0.289238725	0.867	0.593	1	0.00030548	3.91E-64	5
890	Pa2g4	5.09E-61	0.517295785	0.889	0.524	1.58E-56	7.83E-06	0.468041411	1	0.613	0.243277219	2.05E-05	0.339857894	0.933	0.642	0.63663183	2.05E-05	1.53E-60	5
891	Snrpd1	9.73E-60	0.46144814	0.882	0.492	3.02E-55	0.001446228	0.308834413	0.917	0.59	1	1.59E-06	0.393493461	0.911	0.563	0.049220501	0.001446228	2.92E-59	5
892	Ssrp1	1.25E-58	0.44572036	0.932	0.581	3.88E-54	6.48E-05	0.473918304	0.917	0.567	1	3.90E-07	0.418925388	0.844	0.454	0.012123312	6.48E-05	3.75E-58	5
893	Ywhae	3.84E-58	0.472593421	0.936	0.658	1.19E-53	0.000373314	0.399785678	0.958	0.618	1	2.35E-10	0.516274933	0.978	0.592	7.31E-06	0.000373314	1.15E-57	5
894	Apex1	1.25E-57	0.425349772	0.675	0.267	3.89E-53	2.35E-08	0.396408948	0.875	0.314	0.000730187	8.08E-07	0.28940405	0.689	0.317	0.025084216	8.08E-07	3.76E-57	5
895	Anp32e	1.91E-56	0.403118864	0.835	0.434	5.94E-52	1.42E-05	0.307920724	0.875	0.44	0.442131673	0.000121432	0.282243691	0.778	0.468	1	0.000121432	5.73E-56	5
896	Furin	3.74E-56	0.367999656	0.769	0.368	1.16E-51	1.72E-07	0.51889448	0.458	0.056	0.005339795	1.73E-12	0.27475992	0.356	0.042	5.38E-08	1.72E-07	1.12E-55	5
897	Snrpa	7.01E-55	0.359437403	0.704	0.306	2.18E-50	0.002273052	0.346976184	0.75	0.398	1	3.28E-07	0.408981924	0.822	0.425	0.010189409	0.002273052	2.10E-54	5
898	C1qbp	1.38E-54	0.405503195	0.878	0.497	4.28E-50	0.000189763	0.37922439	0.958	0.597	1	0.000759455	0.281629124	0.844	0.582	1	0.000759455	4.13E-54	5
899	Psmb7	6.57E-54	0.482890985	0.878	0.539	2.04E-49	1.37E-09	0.729114757	0.875	0.357	4.25E-05	9.85E-07	0.501460822	0.644	0.338	0.030597695	9.85E-07	1.97E-53	5
900	Cisd1	1.13E-53	0.402722146	0.664	0.27	3.50E-49	7.32E-07	0.437060987	0.708	0.203	0.022731915	1.19E-05	0.335721456	0.533	0.209	0.369610186	1.19E-05	3.38E-53	5
901	Cdk4	2.32E-53	0.46401355	0.904	0.582	7.20E-49	7.23E-05	0.483454963	0.958	0.629	1	1.95E-07	0.344593226	0.956	0.601	0.00605728	7.23E-05	6.96E-53	5
902	Dtymk	1.39E-52	0.396874111	0.68	0.289	4.30E-48	0.000124813	0.330859138	0.75	0.344	1	2.20E-06	0.375920609	0.711	0.339	0.06825322	0.000124813	4.16E-52	5
903	Vdac1	5.35E-52	0.387510196	0.816	0.428	1.66E-47	0.001735048	0.319368146	0.833	0.483	1	6.02E-05	0.312530179	0.822	0.507	1	0.001735048	1.61E-51	5
904	Eif1ax	7.89E-51	0.414840046	0.856	0.486	2.45E-46	0.000220117	0.37782348	0.875	0.477	1	5.42E-07	0.390106159	0.844	0.46	0.016837613	0.000220117	2.37E-50	5
905	Pdap1	1.41E-50	0.378601977	0.864	0.493	4.39E-46	1.80E-06	0.393802771	0.917	0.422	0.055943836	3.42E-07	0.331233963	0.8	0.408	0.010630153	1.80E-06	4.24E-50	5
906	Shmt2	1.98E-50	0.30595917	0.539	0.193	6.14E-46	2.49E-05	0.315231877	0.667	0.236	0.772531468	1.31E-06	0.366546636	0.667	0.292	0.040764745	2.49E-05	5.93E-50	5
907	Psma4	3.35E-49	0.415667454	0.904	0.57	1.04E-44	0.000189938	0.383189434	0.917	0.53	1	1.16E-11	0.606999222	0.956	0.531	3.61E-07	0.000189938	1.01E-48	5
908	Tmem14c	5.13E-49	0.386460826	0.859	0.495	1.59E-44	9.65E-05	0.328022724	0.958	0.577	1	1.81E-06	0.394305876	0.889	0.541	0.056274295	9.65E-05	1.54E-48	5
909	Ms4a6b	2.47E-48	-0.860470761	0.125	0.397	7.68E-44	5.69E-08	-1.037728693	0.167	0.726	0.001768169	5.38E-13	-1.143175761	0.133	0.634	1.67E-08	5.69E-08	7.42E-48	5
910	Pgam1	5.68E-47	0.397804446	0.835	0.475	1.77E-42	6.69E-05	0.477664645	0.958	0.611	1	4.63E-08	0.296632556	0.978	0.626	0.00143796	6.69E-05	1.71E-46	5
911	Psmd1	6.72E-47	0.290011419	0.591	0.242	2.09E-42	1.67E-05	0.410058868	0.792	0.33	0.517905981	0.00150398	0.264117575	0.6	0.338	1	0.00150398	2.01E-46	5
912	Snx2	2.97E-46	0.297796683	0.826	0.469	9.23E-42	8.28E-06	0.556363848	0.875	0.45	0.256996954	8.75E-07	0.390935353	0.778	0.391	0.027161071	8.28E-06	8.91E-46	5
913	Ms4a4b	4.03E-45	-1.130747649	0.078	0.334	1.25E-40	3.44E-14	-2.021355811	0.167	0.808	1.07E-09	5.03E-14	-1.60991098	0.2	0.677	1.56E-09	5.03E-14	1.21E-44	5
914	Fam162a	7.82E-44	0.267040695	0.722	0.377	2.43E-39	3.69E-06	0.275890985	0.875	0.428	0.114578393	8.58E-09	0.290168433	0.822	0.411	0.000266392	3.69E-06	2.35E-43	5
915	Rbbp7	7.46E-43	0.391018194	0.814	0.467	2.32E-38	0.000124787	0.260993007	0.917	0.539	1	2.67E-05	0.348267343	0.844	0.526	0.829342205	0.000124787	2.24E-42	5
916	Prpf19	1.38E-42	0.308437145	0.626	0.285	4.28E-38	6.11E-05	0.262135635	0.833	0.421	1	0.000170697	0.32165454	0.756	0.449	1	0.000170697	4.14E-42	5
917	Pgk1	1.82E-41	0.383012502	0.934	0.68	5.66E-37	0.000178326	0.338165377	1	0.685	1	8.20E-06	0.369708847	0.933	0.668	0.254581035	0.000178326	5.46E-41	5
918	Banf1	7.28E-41	0.324695518	0.842	0.508	2.26E-36	7.78E-05	0.388821082	1	0.677	1	2.98E-05	0.376196066	0.911	0.629	0.926699249	7.78E-05	2.18E-40	5
919	Timeless	2.70E-40	0.279236284	0.336	0.08	8.37E-36	3.76E-05	0.372649565	0.417	0.083	1	3.51E-07	0.287710674	0.4	0.094	0.010888242	3.76E-05	8.09E-40	5
920	Hprt	4.58E-40	0.311505963	0.807	0.47	1.42E-35	0.004754207	0.270791793	0.875	0.57	1	7.84E-05	0.31182164	0.8	0.486	1	0.004754207	1.37E-39	5
921	Cct3	8.81E-40	0.350891584	0.802	0.464	2.74E-35	3.85E-06	0.41896153	0.958	0.497	0.11970251	0.000469119	0.284193174	0.8	0.524	1	0.000469119	2.64E-39	5
922	Ddx39	1.51E-39	0.350956499	0.659	0.318	4.68E-35	0.000123918	0.359037258	0.875	0.464	1	0.000647537	0.253210172	0.733	0.457	1	0.000647537	4.52E-39	5
923	Mrpl42	6.67E-39	0.30583867	0.779	0.444	2.07E-34	9.21E-07	0.337242052	0.958	0.478	0.028607385	0.001341779	0.266629321	0.711	0.443	1	0.001341779	2.00E-38	5
924	Nhp2	1.90E-38	0.289433956	0.845	0.522	5.90E-34	4.73E-06	0.410525846	0.958	0.502	0.147024671	0.000253354	0.37712403	0.778	0.483	1	0.000253354	5.70E-38	5
925	Blmh	8.56E-38	0.260481494	0.553	0.245	2.66E-33	4.22E-07	0.359522102	0.75	0.241	0.013091563	2.11E-06	0.330237312	0.6	0.241	0.065473965	2.11E-06	2.57E-37	5
926	Ppa1	1.02E-37	0.330985181	0.619	0.29	3.16E-33	1.76E-06	0.383270897	0.833	0.338	0.054706051	0.000115999	0.339818353	0.667	0.354	1	0.000115999	3.05E-37	5
927	Tcrg-C1	4.64E-37	0.317313586	0.913	0.623	1.44E-32	1.01E-09	0.480098012	0.875	0.262	3.15E-05	4.50E-13	0.474826627	0.667	0.177	1.40E-08	1.01E-09	1.39E-36	5
928	Atpif1	6.12E-37	0.271187183	0.819	0.503	1.90E-32	2.45E-05	0.368016649	0.792	0.347	0.759702977	0.000202691	0.348120537	0.689	0.386	1	0.000202691	1.84E-36	5
929	Ndufa12	7.59E-37	0.358215035	0.882	0.598	2.36E-32	1.67E-06	0.34028607	1	0.565	0.051884856	7.65E-06	0.364294155	0.844	0.501	0.237467668	7.65E-06	2.28E-36	5
930	Pcbp1	3.57E-36	0.346989442	0.906	0.636	1.11E-31	5.23E-07	0.502421555	1	0.597	0.016228406	0.000236154	0.285437921	0.689	0.388	1	0.000236154	1.07E-35	5
931	Atic	2.44E-35	0.252970698	0.588	0.287	7.58E-31	8.27E-08	0.546497488	0.917	0.362	0.002569178	1.60E-07	0.385399535	0.822	0.417	0.004962281	1.60E-07	7.32E-35	5
932	U2af1	4.86E-35	0.300267615	0.856	0.554	1.51E-30	3.24E-05	0.323305637	1	0.635	1	9.96E-07	0.355359651	0.956	0.626	0.030939351	3.24E-05	1.46E-34	5
933	Lsm4	5.37E-35	0.267013322	0.944	0.685	1.67E-30	0.000136801	0.337740083	1	0.686	1	3.56E-05	0.380936067	0.933	0.666	1	0.000136801	1.61E-34	5
934	Psma6	7.77E-35	0.261754308	0.805	0.495	2.41E-30	3.56E-05	0.290112746	0.958	0.558	1	0.000151909	0.261067849	0.822	0.525	1	0.000151909	2.33E-34	5
935	Lsm7	2.07E-34	0.268174249	0.871	0.576	6.43E-30	0.000168599	0.343619308	0.958	0.592	1	3.20E-12	0.476122476	1	0.551	9.94E-08	0.000168599	6.22E-34	5
936	Phf5a	8.40E-34	0.257411642	0.715	0.406	2.61E-29	0.000111471	0.327464064	0.875	0.462	1	2.05E-08	0.354001849	0.889	0.472	0.000637464	0.000111471	2.52E-33	5
937	Psmb2	8.65E-34	0.317409013	0.911	0.654	2.69E-29	7.82E-05	0.365575545	1	0.688	1	9.05E-06	0.36695807	0.933	0.652	0.281034401	7.82E-05	2.60E-33	5
938	Ndufs5	1.08E-33	0.303574429	0.918	0.664	3.34E-29	2.84E-06	0.581053734	0.917	0.533	0.088037687	5.60E-08	0.526023062	0.867	0.497	0.001737608	2.84E-06	3.23E-33	5
939	Pdcd1	5.70E-33	0.258376176	0.513	0.229	1.77E-28	6.26E-08	0.808048364	0.833	0.285	0.001944807	1.58E-09	0.367178676	0.8	0.347	4.90E-05	6.26E-08	1.71E-32	5
940	Ndufc1	8.08E-33	0.315292988	0.84	0.547	2.51E-28	0.002188206	0.316318254	0.875	0.542	1	3.40E-06	0.301790794	0.844	0.491	0.105515743	0.002188206	2.42E-32	5
941	Paics	3.77E-32	0.286411614	0.628	0.326	1.17E-27	5.56E-05	0.338338143	0.875	0.455	1	5.05E-06	0.366253325	0.8	0.441	0.156747856	5.56E-05	1.13E-31	5
942	Eif2s2	4.34E-31	0.289431171	0.918	0.667	1.35E-26	0.001292202	0.306691635	0.958	0.658	1	1.21E-07	0.259900534	0.978	0.645	0.003755948	0.001292202	1.30E-30	5
943	Ppp1r14b	1.71E-30	0.295044497	0.868	0.596	5.32E-26	4.53E-05	0.549578182	0.792	0.389	1	2.73E-09	0.39269043	0.733	0.283	8.49E-05	4.53E-05	5.14E-30	5
944	Mrps14	4.81E-29	0.289418914	0.859	0.59	1.49E-24	0.001435143	0.308980071	0.917	0.588	1	0.000593269	0.314656366	0.822	0.55	1	0.001435143	1.44E-28	5
945	Snrpd3	5.24E-29	0.261125099	0.802	0.519	1.63E-24	4.95E-05	0.380914227	1	0.649	1	5.39E-05	0.357336329	0.911	0.645	1	5.39E-05	1.57E-28	5
946	Ndufc2	2.11E-28	0.279300891	0.842	0.571	6.56E-24	0.001330926	0.392125432	0.917	0.604	1	1.09E-06	0.297569101	0.911	0.557	0.033886094	0.001330926	6.34E-28	5
947	Lgals3	1.59E-305	0.802584089	0.994	0.618	4.92E-301	2.94E-18	0.942774384	0.796	0.435	9.13E-14	1.02E-44	1.005429972	0.827	0.448	3.15E-40	2.94E-18	4.76E-305	6
948	Tmem176a	9.03E-277	1.166534376	0.807	0.279	2.80E-272	4.66E-97	1.698154755	0.839	0.039	1.45E-92	9.14E-152	1.495654344	0.653	0.031	2.84E-147	4.66E-97	2.71E-276	6
949	Tmem176b	3.36E-266	1.103343489	0.8	0.278	1.04E-261	1.26E-96	1.733697778	0.839	0.046	3.92E-92	1.66E-148	1.48177568	0.663	0.038	5.15E-144	1.26E-96	1.01E-265	6
950	Emb	3.92E-222	0.824150884	0.921	0.635	1.22E-217	7.75E-119	1.557459382	0.946	0.171	2.41E-114	8.08E-185	1.417356181	0.888	0.256	2.51E-180	7.75E-119	1.18E-221	6
951	Pxdc1	3.73E-214	0.90715751	0.799	0.331	1.16E-209	1.33E-112	1.155616468	0.785	0.007	4.12E-108	2.03E-209	1.438742658	0.74	0.009	6.30E-205	1.33E-112	1.12E-213	6
952	S100a4	7.09E-213	0.945085622	0.877	0.416	2.20E-208	3.56E-45	1.359420036	0.86	0.276	1.10E-40	9.24E-29	0.777036457	0.587	0.249	2.87E-24	9.24E-29	2.13E-212	6
953	Rorc	7.62E-197	0.809162885	0.907	0.51	2.37E-192	5.51E-94	1.062813316	0.763	0.017	1.71E-89	3.69E-126	0.94968558	0.541	0.016	1.15E-121	5.51E-94	2.29E-196	6
954	Serpinb1a	2.03E-189	0.923328389	0.727	0.255	6.29E-185	9.61E-99	1.402028883	0.731	0.009	2.98E-94	8.18E-139	1.25697926	0.505	0.004	2.54E-134	9.61E-99	6.08E-189	6
955	Ms4a4b	1.89E-181	-1.401820974	0.108	0.524	5.86E-177	9.51E-57	-2.047929997	0.075	0.823	2.95E-52	4.70E-57	-1.563345748	0.163	0.689	1.46E-52	9.51E-57	5.66E-181	6
956	Icos	1.27E-173	0.699155914	0.918	0.667	3.96E-169	5.08E-61	1.214121977	1	0.568	1.58E-56	3.38E-63	0.875086367	0.974	0.631	1.05E-58	5.08E-61	3.82E-173	6
957	Actn2	9.02E-156	0.815912165	0.646	0.244	2.80E-151	3.92E-48	0.890569026	0.591	0.049	1.22E-43	4.68E-41	0.609611821	0.316	0.035	1.45E-36	4.68E-41	2.71E-155	6
958	Il18r1	5.26E-155	0.713455394	0.813	0.474	1.63E-150	1.26E-19	0.528888198	0.806	0.332	3.93E-15	3.36E-43	0.743058325	0.745	0.317	1.04E-38	1.26E-19	1.58E-154	6
959	Selenop	3.27E-149	0.712085098	0.857	0.513	1.02E-144	1.73E-46	1.068686989	0.731	0.123	5.37E-42	9.65E-63	0.923244938	0.582	0.126	3.00E-58	1.73E-46	9.82E-149	6
960	Blk	1.09E-93	0.615937259	0.573	0.276	3.38E-89	7.15E-96	1.354560583	0.774	0.02	2.22E-91	1.19E-148	1.182153873	0.622	0.019	3.70E-144	1.09E-93	3.58E-148	6
961	Izumo1r	9.99E-147	-1.110747938	0.023	0.342	3.10E-142	1.17E-22	-1.173562167	0.043	0.515	3.63E-18	3.67E-18	-0.673057489	0.158	0.457	1.14E-13	3.67E-18	3.00E-146	6
962	Gimap4	1.10E-141	-0.946196329	0.061	0.414	3.42E-137	8.26E-39	-1.386499077	0.301	0.854	2.57E-34	1.82E-34	-0.946431577	0.26	0.677	5.65E-30	1.82E-34	3.31E-141	6
963	Sdc1	4.88E-135	0.681238434	0.608	0.25	1.52E-130	2.41E-84	0.895380355	0.667	0.012	7.47E-80	4.19E-133	1.018117472	0.526	0.013	1.30E-128	2.41E-84	1.46E-134	6
964	Ckb	1.42E-99	0.549536119	0.845	0.554	4.42E-95	5.13E-89	1.542107152	1	0.323	1.59E-84	1.01E-126	1.29706484	0.939	0.351	3.12E-122	5.13E-89	3.02E-126	6
965	Il17re	1.89E-123	0.633056101	0.594	0.25	5.86E-119	4.06E-89	0.898666431	0.677	0.009	1.26E-84	2.52E-114	0.790333219	0.464	0.01	7.81E-110	4.06E-89	5.66E-123	6
966	Itgae	9.08E-110	0.586519071	0.717	0.412	2.82E-105	4.49E-13	0.284275517	0.763	0.39	1.39E-08	2.55E-18	0.397945903	0.679	0.358	7.91E-14	4.49E-13	2.73E-109	6
967	Dusp2	3.38E-106	-0.813276545	0.192	0.546	1.05E-101	7.47E-58	-1.74920754	0.387	0.942	2.32E-53	2.86E-57	-1.231747204	0.367	0.842	8.88E-53	2.86E-57	1.02E-105	6
968	Znrf1	5.14E-105	0.567269443	0.744	0.489	1.60E-100	3.03E-36	0.824495508	0.839	0.266	9.39E-32	3.70E-50	0.760966454	0.684	0.232	1.15E-45	3.03E-36	1.54E-104	6
969	F2r	2.84E-100	0.604702535	0.661	0.372	8.83E-96	1.04E-27	0.710981933	0.785	0.241	3.22E-23	1.01E-45	0.763886571	0.592	0.169	3.13E-41	1.04E-27	8.53E-100	6
970	St3gal6	1.33E-99	0.563482859	0.729	0.452	4.13E-95	5.67E-09	0.321554477	0.699	0.38	0.000176018	1.09E-14	0.261289353	0.546	0.276	3.40E-10	5.67E-09	3.99E-99	6
971	Camk2d	2.97E-97	0.563520802	0.594	0.327	9.22E-93	1.82E-21	0.632991164	0.613	0.176	5.66E-17	6.92E-33	0.583908863	0.526	0.166	2.15E-28	1.82E-21	8.91E-97	6
972	Aqp3	2.55E-82	0.540405043	0.563	0.307	7.92E-78	1.05E-65	1.138458783	0.806	0.091	3.27E-61	1.86E-95	0.983883659	0.638	0.082	5.76E-91	1.05E-65	5.57E-95	6
973	Gm2a	1.50E-94	0.572794548	0.75	0.474	4.66E-90	3.59E-24	0.655208941	0.634	0.188	1.11E-19	5.08E-29	0.573985459	0.495	0.187	1.58E-24	3.59E-24	4.50E-94	6
974	Ms4a6b	3.31E-91	-0.799515503	0.226	0.52	1.03E-86	1.43E-25	-1.039478705	0.247	0.735	4.44E-21	8.05E-30	-0.822223059	0.255	0.642	2.50E-25	1.43E-25	9.92E-91	6
975	Inpp4b	1.08E-90	-0.553417327	0.054	0.315	3.36E-86	1.76E-26	-1.002126921	0.129	0.666	5.47E-22	9.18E-40	-0.909781036	0.112	0.57	2.85E-35	1.76E-26	3.25E-90	6
976	Gimap6	3.26E-87	-0.769698715	0.15	0.427	1.01E-82	4.77E-39	-1.432372042	0.183	0.796	1.48E-34	9.11E-36	-1.043161987	0.204	0.625	2.83E-31	9.11E-36	9.78E-87	6
977	Maf	2.72E-86	0.536997937	0.741	0.476	8.44E-82	2.07E-13	0.431856485	0.71	0.317	6.44E-09	2.56E-19	0.469405031	0.515	0.223	7.94E-15	2.07E-13	8.15E-86	6
978	Tcrg-C1	1.96E-83	0.481731985	0.807	0.492	6.08E-79	2.49E-25	0.742976199	0.774	0.253	7.74E-21	9.61E-30	0.553472017	0.541	0.17	2.99E-25	2.49E-25	5.87E-83	6
979	Jaml	7.00E-82	0.556443401	0.561	0.276	2.17E-77	1.61E-15	0.579782828	0.667	0.254	4.99E-11	1.73E-16	0.410029962	0.423	0.162	5.36E-12	1.61E-15	2.10E-81	6
980	S100a6	7.12E-27	-1.278276662	0.33	0.794	2.21E-22	3.66E-130	-1.750966066	0.263	0.777	1.14E-125	1.86E-75	-1.073365742	0.441	0.775	5.78E-71	7.12E-27	1.10E-129	7
981	Vim	7.42E-58	-1.662074885	0.11	0.818	2.30E-53	3.42E-94	-1.231628885	0.328	0.772	1.06E-89	1.32E-92	-1.052206147	0.409	0.778	4.11E-88	7.42E-58	1.03E-93	7
982	Emp3	6.08E-19	-0.643036358	0.239	0.675	1.89E-14	7.48E-67	-0.80138831	0.203	0.609	2.32E-62	1.31E-71	-0.706560408	0.219	0.607	4.08E-67	6.08E-19	3.94E-71	7
983	Anxa2	1.68E-10	-0.44953713	0.073	0.346	5.21E-06	2.02E-45	-0.643576728	0.317	0.651	6.26E-41	7.80E-41	-0.54581979	0.258	0.552	2.42E-36	1.68E-10	6.05E-45	7
984	Slc25a4	9.52E-14	-0.478906532	0.358	0.722	2.96E-09	1.98E-28	-0.335427849	0.194	0.454	6.14E-24	2.44E-37	-0.327773217	0.195	0.459	7.58E-33	9.52E-14	7.32E-37	7
985	Nkg7	1.65E-29	2.239368581	0.962	0.172	5.13E-25	1.03E-70	0.387558904	0.998	0.694	3.21E-66	1.98E-126	0.646787773	0.994	0.553	6.14E-122	1.65E-29	5.93E-126	8
986	Klrd1	4.43E-19	1.141424268	0.692	0.04	1.38E-14	1.96E-45	0.262557261	0.848	0.525	6.08E-41	5.03E-55	0.525397039	0.713	0.354	1.56E-50	4.43E-19	1.51E-54	8
987	Nkg7	8.58E-75	2.311880065	1	0.162	2.66E-70	3.97E-192	0.630533226	0.997	0.629	1.23E-187	0	0.898458703	0.986	0.467	0	8.58E-75	0	9
988	Xcl1	3.77E-32	1.300350556	0.516	0.032	1.17E-27	2.27E-119	0.712573399	0.822	0.43	7.05E-115	8.37E-279	1.018386811	0.738	0.264	2.60E-274	3.77E-32	2.51E-278	9
989	Klrd1	2.57E-57	1.819509258	0.75	0.031	7.98E-53	2.13E-153	0.768230752	0.881	0.442	6.63E-149	6.18E-271	0.916298266	0.742	0.274	1.92E-266	2.57E-57	1.85E-270	9
990	Id3	4.30E-10	-0.868934883	0.016	0.338	1.34E-05	1.69E-85	-0.819724277	0.072	0.371	5.24E-81	3.02E-249	-1.154381284	0.086	0.52	9.37E-245	4.30E-10	9.05E-249	9
991	Pdlim1	2.38E-12	-0.606243372	0.031	0.425	7.40E-08	3.97E-106	-0.49329918	0.024	0.327	1.23E-101	1.32E-223	-0.58543907	0.026	0.387	4.10E-219	2.38E-12	3.97E-223	9
992	Ramp1	1.27E-35	-1.364154713	0.297	0.907	3.93E-31	7.20E-87	-0.734224917	0.413	0.694	2.23E-82	3.38E-217	-0.892500631	0.332	0.722	1.05E-212	1.27E-35	1.01E-216	9
993	Emb	2.71E-29	-1.381524559	0.141	0.803	8.42E-25	6.44E-95	-0.434615826	0.01	0.263	2.00E-90	7.05E-200	-0.542574055	0.021	0.347	2.19E-195	2.71E-29	2.11E-199	9
994	Fgl2	3.09E-38	1.29471694	0.688	0.122	9.59E-34	3.21E-96	0.648925828	0.668	0.316	9.98E-92	1.35E-198	0.761738661	0.561	0.178	4.20E-194	3.09E-38	4.06E-198	9
995	Rexo2	2.88E-23	-1.093797748	0.312	0.857	8.95E-19	7.80E-91	-0.725699113	0.275	0.625	2.42E-86	5.77E-189	-0.810235144	0.282	0.681	1.79E-184	2.88E-23	1.73E-188	9
996	Klrk1	5.27E-45	1.893618789	0.641	0.063	1.64E-40	1.63E-81	0.729789378	0.589	0.256	5.06E-77	2.00E-180	0.852358888	0.591	0.213	6.20E-176	5.27E-45	5.99E-180	9
997	Tsc22d3	5.60E-20	0.948376443	0.594	0.145	1.74E-15	3.39E-89	0.636489471	0.636	0.288	1.05E-84	2.84E-180	0.714793505	0.598	0.216	8.82E-176	5.60E-20	8.52E-180	9
998	Zbtb16	2.63E-05	-0.327285882	0.172	0.429	0.816488299	2.26E-59	-0.430763925	0.187	0.472	7.01E-55	3.44E-178	-0.625432859	0.184	0.577	1.07E-173	2.63E-05	1.03E-177	9
999	Atpif1	4.70E-07	-0.349708675	0.234	0.551	0.014587085	5.49E-61	-0.350157045	0.155	0.428	1.70E-56	6.91E-154	-0.468211727	0.126	0.464	2.14E-149	4.70E-07	2.07E-153	9
1000	Phgdh	1.39E-06	-0.379096801	0.188	0.485	0.043210172	5.11E-61	-0.447729975	0.239	0.538	1.59E-56	1.94E-144	-0.569044312	0.218	0.574	6.04E-140	1.39E-06	5.83E-144	9
1001	Ppa1	4.75E-08	-0.410487098	0.047	0.339	0.00147557	3.74E-74	-0.328571624	0.134	0.425	1.16E-69	4.88E-144	-0.392296513	0.114	0.427	1.52E-139	4.75E-08	1.46E-143	9
1002	Psma4	1.64E-08	-0.556724963	0.25	0.622	0.000508277	4.11E-44	-0.3104964	0.348	0.607	1.28E-39	1.81E-142	-0.469319785	0.258	0.614	5.62E-138	1.64E-08	5.43E-142	9
1003	Dctpp1	4.43E-09	-0.513885301	0.109	0.461	0.000137683	3.26E-65	-0.343825154	0.111	0.378	1.01E-60	1.36E-141	-0.411489735	0.087	0.385	4.22E-137	4.43E-09	4.07E-141	9
1004	Apex1	1.05E-07	-0.321432083	0.062	0.327	0.003266477	4.26E-78	-0.288163971	0.118	0.399	1.32E-73	1.76E-141	-0.323668127	0.099	0.384	5.45E-137	1.05E-07	5.27E-141	9
1005	Fam162a	2.18E-07	-0.372560643	0.125	0.429	0.006780845	3.97E-53	-0.276078471	0.243	0.507	1.23E-48	1.51E-133	-0.378504983	0.17	0.485	4.69E-129	2.18E-07	4.53E-133	9
1006	Ak2	1.30E-07	-0.328884436	0.141	0.442	0.004037453	2.15E-53	-0.263408073	0.228	0.483	6.67E-49	3.80E-132	-0.30013357	0.227	0.533	1.18E-127	1.30E-07	1.14E-131	9
1007	Slc25a4	9.57E-08	-0.402583672	0.375	0.716	0.002971217	6.34E-60	-0.315065309	0.219	0.5	1.97E-55	1.28E-121	-0.324722894	0.207	0.505	3.97E-117	9.57E-08	3.83E-121	9
1008	Hspd1	1.12E-05	-0.458455326	0.281	0.579	0.346910082	8.00E-76	-0.573847723	0.286	0.618	2.49E-71	2.28E-121	-0.548254738	0.34	0.669	7.08E-117	1.12E-05	6.84E-121	9
1009	Nop58	6.99E-08	-0.376132873	0.141	0.453	0.00217128	2.57E-53	-0.38910859	0.291	0.575	7.97E-49	4.54E-117	-0.406026901	0.25	0.566	1.41E-112	6.99E-08	1.36E-116	9
1010	Ranbp1	1.66E-08	-0.627297127	0.344	0.708	0.00051576	2.41E-62	-0.483970232	0.438	0.72	7.47E-58	1.76E-116	-0.543749991	0.369	0.686	5.46E-112	1.66E-08	5.27E-116	9
1011	Lsm7	2.68E-08	-0.257912661	0.297	0.621	0.000832084	1.53E-53	-0.355897636	0.392	0.676	4.74E-49	1.24E-112	-0.376689346	0.311	0.624	3.85E-108	2.68E-08	3.72E-112	9
1012	Prmt1	9.87E-06	-0.254275763	0.203	0.455	0.306452609	2.02E-43	-0.267990451	0.385	0.637	6.27E-39	2.93E-106	-0.330250071	0.304	0.6	9.11E-102	9.87E-06	8.80E-106	9
1013	Nhp2	8.41E-08	-0.312405913	0.25	0.572	0.002611154	1.11E-44	-0.288741568	0.322	0.578	3.46E-40	8.01E-105	-0.306046537	0.265	0.549	2.49E-100	8.41E-08	2.40E-104	9
1014	Nap1l1	1.41E-05	-0.342949508	0.312	0.6	0.438076654	1.63E-47	-0.397718246	0.288	0.554	5.07E-43	1.25E-104	-0.414275556	0.258	0.56	3.89E-100	1.41E-05	3.76E-104	9
1015	Snrpd1	2.21E-05	-0.357492888	0.266	0.55	0.684998597	1.35E-43	-0.356168586	0.411	0.665	4.21E-39	1.39E-94	-0.355880247	0.343	0.631	4.33E-90	2.21E-05	4.18E-94	9
1016	Ccl5	1.77E-62	3.964228477	0.935	0.043	5.50E-58	7.31E-218	2.931384598	0.801	0.15	2.27E-213	0	2.845657883	0.629	0.121	0	1.77E-62	0	10
1017	Gzma	4.13E-17	1.258544541	0.29	0.001	1.28E-12	4.68E-165	2.860920206	0.62	0.059	1.45E-160	4.62E-230	2.478138328	0.467	0.049	1.43E-225	4.13E-17	1.39E-229	10
1018	Klf2	1.27E-16	1.292687766	0.839	0.469	3.93E-12	1.08E-114	1.122663022	0.748	0.293	3.36E-110	7.00E-214	1.156439389	0.872	0.549	2.17E-209	1.27E-16	2.10E-213	10
1019	Ly6c2	1.63E-34	2.373792307	0.839	0.05	5.05E-30	2.87E-79	1.010293067	0.881	0.439	8.91E-75	2.83E-210	1.350612107	0.795	0.303	8.79E-206	1.63E-34	8.50E-210	10
1020	Nkg7	1.89E-37	2.292183545	1	0.171	5.86E-33	7.65E-63	0.617747927	0.982	0.709	2.38E-58	2.19E-187	0.914585443	0.955	0.543	6.80E-183	1.89E-37	6.57E-187	10
1021	Ramp1	4.39E-23	-1.682965565	0.161	0.902	1.36E-18	2.07E-77	-1.071029862	0.154	0.661	6.44E-73	4.56E-164	-0.997647201	0.165	0.686	1.42E-159	4.39E-23	1.37E-163	10
1022	Zbtb16	0.000225816	-0.490844133	0.097	0.427	1	2.34E-41	-0.461109566	0.08	0.423	7.26E-37	3.29E-123	-0.653323709	0.1	0.532	1.02E-118	0.000225816	9.86E-123	10
1023	Ckb	8.23E-11	-1.064094295	0.129	0.717	2.55E-06	6.33E-47	-0.758848208	0.033	0.372	1.97E-42	6.12E-117	-0.788154841	0.028	0.405	1.90E-112	8.23E-11	1.84E-116	10
1024	Klrk1	1.66E-30	2.108200258	0.806	0.067	5.14E-26	2.66E-53	0.814868027	0.73	0.312	8.26E-49	5.19E-116	0.930933727	0.668	0.257	1.61E-111	1.66E-30	1.56E-115	10
1025	Icos	5.40E-14	-1.411201678	0.194	0.809	1.68E-09	4.00E-40	-0.849849443	0.261	0.612	1.24E-35	4.81E-113	-0.869702431	0.252	0.684	1.49E-108	5.40E-14	1.44E-112	10
1026	Klra9	1.71E-37	2.340977801	0.774	0.013	5.32E-33	1.81E-33	0.68506055	0.525	0.203	5.61E-29	7.82E-108	0.944362193	0.543	0.166	2.43E-103	1.81E-33	2.34E-107	10
1027	Tesc	0.001436771	-0.356692339	0.097	0.367	1	9.34E-34	-0.577344743	0.068	0.365	2.90E-29	1.27E-97	-0.716586379	0.073	0.441	3.93E-93	0.001436771	3.80E-97	10
1028	Tsc22d3	2.29E-08	0.899975756	0.516	0.151	0.000710473	2.37E-34	0.670847322	0.656	0.36	7.35E-30	1.32E-96	0.8217963	0.621	0.267	4.09E-92	2.29E-08	3.95E-96	10
1029	Bzw2	8.54E-05	-0.457347688	0.194	0.563	1	8.02E-24	-0.362202515	0.332	0.624	2.49E-19	2.36E-95	-0.410662934	0.266	0.654	7.32E-91	8.54E-05	7.07E-95	10
1030	Klre1	4.83E-22	1.172618346	0.452	0.005	1.50E-17	3.03E-44	0.788918638	0.549	0.188	9.41E-40	1.59E-94	0.808983516	0.4	0.095	4.95E-90	4.83E-22	4.78E-94	10
1031	Lmo4	1.11E-13	-1.568905283	0.226	0.821	3.46E-09	1.32E-32	-0.846382194	0.119	0.426	4.10E-28	1.45E-89	-1.054655044	0.126	0.492	4.51E-85	1.11E-13	4.35E-89	10
1032	Camk4	8.42E-06	-0.590582239	0.065	0.454	0.261595432	3.12E-37	-0.371821777	0.08	0.39	9.70E-33	1.64E-87	-0.335986774	0.099	0.419	5.10E-83	8.42E-06	4.93E-87	10
1033	Klrd1	7.51E-34	1.988001683	0.839	0.037	2.33E-29	4.03E-35	0.459817847	0.866	0.537	1.25E-30	7.78E-82	0.699628249	0.692	0.344	2.42E-77	7.51E-34	2.33E-81	10
1034	Cmtm7	0.000556847	-0.365580697	0.258	0.59	1	1.67E-28	-0.510801225	0.246	0.562	5.17E-24	7.80E-82	-0.506470832	0.172	0.531	2.42E-77	0.000556847	2.34E-81	10
1035	St13	0.012158478	-0.376409578	0.387	0.649	1	5.55E-24	-0.320818785	0.249	0.534	1.72E-19	1.71E-81	-0.31299497	0.219	0.555	5.33E-77	0.012158478	5.14E-81	10
1036	Klrc1	1.18E-21	1.158902142	0.419	0.003	3.65E-17	1.18E-31	0.758206505	0.493	0.188	3.67E-27	2.12E-76	0.926829709	0.389	0.108	6.57E-72	1.18E-21	6.35E-76	10
1037	Ssr2	0.00248275	-0.385332156	0.258	0.563	1	2.98E-21	-0.297802587	0.279	0.549	9.27E-17	6.45E-76	-0.326512564	0.204	0.527	2.00E-71	0.00248275	1.93E-75	10
1038	Hmgn2	0.000840492	-0.814064001	0.29	0.593	1	9.97E-34	-0.689966533	0.418	0.739	3.09E-29	7.32E-75	-0.679860953	0.326	0.68	2.27E-70	0.000840492	2.19E-74	10
1039	Rgs10	6.87E-06	-0.380535414	0.484	0.858	0.213273215	1.13E-24	-0.402779893	0.448	0.733	3.52E-20	2.45E-74	-0.39181447	0.354	0.7	7.61E-70	6.87E-06	7.35E-74	10
1040	Ap3s1	2.66E-05	-0.287856162	0.258	0.626	0.825946161	3.07E-28	-0.353877537	0.104	0.38	9.53E-24	4.26E-71	-0.261638256	0.1	0.366	1.32E-66	2.66E-05	1.28E-70	10
1041	Tuba1b	0.000781562	-0.803217081	0.323	0.649	1	1.42E-23	-0.730335871	0.365	0.626	4.42E-19	8.10E-71	-0.840726339	0.403	0.725	2.51E-66	0.000781562	2.43E-70	10
1042	Bcl2a1d	1.24E-08	-0.790477584	0.097	0.614	0.000386283	1.11E-51	-0.641833798	0.184	0.611	3.45E-47	7.51E-69	-0.419911112	0.211	0.539	2.33E-64	1.24E-08	2.25E-68	10
1043	Sh2d1a	0.000227759	-0.558530407	0.161	0.516	1	1.02E-25	-0.3815792	0.27	0.572	3.15E-21	1.18E-67	-0.267051493	0.213	0.507	3.65E-63	0.000227759	3.53E-67	10
1044	Klrc2	4.02E-18	1.104015561	0.419	0.007	1.25E-13	5.35E-30	0.636977416	0.51	0.224	1.66E-25	5.63E-60	0.653041445	0.4	0.146	1.75E-55	4.02E-18	1.69E-59	10
1045	Ly6a	0.000612979	-0.480881179	0.129	0.432	1	4.84E-37	-0.717439552	0.211	0.572	1.50E-32	7.66E-53	-0.511096398	0.225	0.517	2.38E-48	0.000612979	2.30E-52	10
1046	Gpx1	1.84E-06	-0.778454154	0.452	0.81	0.057082773	9.79E-22	-0.460112893	0.475	0.728	3.04E-17	1.55E-43	-0.405610219	0.501	0.753	4.81E-39	1.84E-06	4.65E-43	10
1047	Xcl1	2.87E-17	1.09867685	0.581	0.036	8.91E-13	4.38E-24	0.411632898	0.789	0.516	1.36E-19	5.30E-43	0.519363729	0.601	0.346	1.65E-38	2.87E-17	1.59E-42	10
1048	Ifit3	1.45E-12	2.3319796	0.714	0.053	4.50E-08	1.39E-128	1.796145863	0.773	0.089	4.31E-124	4.27E-194	1.908668621	0.72	0.069	1.33E-189	1.45E-12	1.28E-193	11
1049	Isg15	1.41E-09	1.924415603	1	0.187	4.39E-05	1.99E-136	1.829250684	0.926	0.313	6.18E-132	8.05E-184	1.776066959	0.866	0.313	2.50E-179	1.41E-09	2.42E-183	11
1050	Isg20	2.51E-09	1.717936849	0.714	0.149	7.79E-05	2.47E-83	1.219478373	0.812	0.333	7.66E-79	4.54E-182	1.449926634	0.889	0.325	1.41E-177	2.51E-09	1.36E-181	11
1051	Irf7	3.39E-17	1.961642566	1	0.236	1.05E-12	2.12E-103	1.282742381	0.881	0.382	6.59E-99	9.25E-152	1.320092762	0.824	0.331	2.87E-147	3.39E-17	2.77E-151	11
1052	Ifit3b	9.25E-07	1.595839357	0.429	0.028	0.028735011	5.44E-118	1.687098569	0.744	0.08	1.69E-113	2.75E-151	1.676581383	0.579	0.057	8.54E-147	9.25E-07	8.25E-151	11
1053	Ifit1	4.11E-10	2.103951219	0.857	0.1	1.28E-05	2.66E-108	1.672987406	0.756	0.127	8.27E-104	8.10E-144	1.636211724	0.655	0.119	2.51E-139	4.11E-10	2.43E-143	11
1054	Bst2	1.09E-08	1.501241829	1	0.417	0.000338031	2.98E-87	1.170296041	0.869	0.561	9.25E-83	4.38E-140	1.192507206	0.835	0.496	1.36E-135	1.09E-08	1.32E-139	11
1055	Ifi208	0.021753922	0.619153926	0.429	0.129	1	3.82E-79	1.036182148	0.812	0.392	1.19E-74	5.14E-112	1.09943216	0.743	0.35	1.59E-107	0.021753922	1.54E-111	11
1056	Zbp1	5.39E-10	1.459605162	0.714	0.341	1.67E-05	6.04E-92	1.155328631	0.818	0.354	1.87E-87	2.04E-107	1.034783814	0.655	0.324	6.34E-103	5.39E-10	6.12E-107	11
1057	Rtp4	3.18E-06	1.362058314	0.857	0.298	0.098634674	4.77E-82	1.139653014	0.869	0.373	1.48E-77	2.96E-101	1.089262875	0.736	0.321	9.20E-97	3.18E-06	8.88E-101	11
1058	Ifi203	0.000390084	0.979870459	0.857	0.522	1	8.54E-66	0.926185366	0.807	0.481	2.65E-61	1.64E-87	1.019015785	0.693	0.364	5.10E-83	0.000390084	4.93E-87	11
1059	Ifi209	0.074693515	0.615159394	0.571	0.316	1	5.09E-69	0.943377277	0.761	0.452	1.58E-64	3.73E-79	0.89724873	0.644	0.311	1.16E-74	0.074693515	1.12E-78	11
1060	Xaf1	0.024018283	0.675921651	0.571	0.217	1	8.86E-56	0.86115879	0.688	0.285	2.75E-51	2.72E-63	0.793054335	0.513	0.232	8.44E-59	0.024018283	8.15E-63	11
1061	Igtp	0.003797726	0.796257022	0.571	0.278	1	3.14E-55	0.942087726	0.665	0.346	9.74E-51	7.40E-58	0.793778199	0.536	0.285	2.30E-53	0.003797726	2.22E-57	11
1062	Slfn8	1.09E-06	1.236025273	0.429	0.155	0.033953763	7.19E-35	0.687881503	0.54	0.225	2.23E-30	1.10E-57	0.822173091	0.479	0.153	3.42E-53	1.09E-06	3.30E-57	11
1063	Ifi213	5.89E-07	1.369519643	0.857	0.216	0.018280098	3.02E-55	0.874074666	0.693	0.279	9.39E-51	4.97E-56	0.79965597	0.517	0.21	1.54E-51	5.89E-07	1.49E-55	11
1064	Rexo2	6.01E-07	-1.859164536	0	0.848	0.0186479	4.01E-17	-0.640963826	0.222	0.54	1.25E-12	2.36E-40	-0.862143498	0.195	0.606	7.33E-36	6.01E-07	7.08E-40	11
1065	Nap1l1	0.232240199	-0.572586072	0.286	0.595	1	1.56E-12	-0.416024182	0.216	0.491	4.83E-08	7.66E-30	-0.566082854	0.157	0.505	2.38E-25	0.232240199	2.30E-29	11
1066	Zbtb16	0.008623638	-0.736357077	0	0.424	1	6.01E-14	-0.452186125	0.131	0.404	1.87E-09	1.97E-26	-0.550244615	0.172	0.5	6.11E-22	0.008623638	5.90E-26	11
1067	Eif3l	0.001905962	-0.853624904	0	0.53	1	1.53E-13	-0.382314674	0.256	0.548	4.75E-09	2.76E-26	-0.341036038	0.195	0.502	8.58E-22	0.001905962	8.29E-26	11
1068	Cct3	0.002593495	-0.856634719	0	0.51	1	6.09E-11	-0.31674192	0.256	0.513	1.89E-06	1.37E-25	-0.334918511	0.23	0.537	4.26E-21	0.002593495	4.12E-25	11
1069	Srsf6	0.001148522	-0.952047102	0	0.562	1	1.69E-14	-0.368970423	0.244	0.544	5.26E-10	1.51E-25	-0.308199682	0.211	0.511	4.67E-21	0.001148522	4.52E-25	11
1070	Nhp2	0.069723903	-0.644546235	0.143	0.566	1	2.12E-14	-0.394335951	0.222	0.519	6.57E-10	6.03E-23	-0.37700908	0.199	0.496	1.87E-18	0.069723903	1.81E-22	11
1071	Fbl	0.055114232	-0.266591526	0.286	0.668	1	2.55E-13	-0.45222135	0.415	0.687	7.93E-09	1.05E-22	-0.45433194	0.364	0.674	3.26E-18	0.055114232	3.15E-22	11
1072	Fgl2	0.004172755	1.073913551	0.571	0.133	1	3.90E-13	0.464285453	0.665	0.404	1.21E-08	3.15E-22	0.569062184	0.525	0.255	9.78E-18	0.004172755	9.45E-22	11
1073	Pa2g4	0.296589005	-0.50871868	0.286	0.573	1	7.00E-16	-0.556060083	0.335	0.63	2.17E-11	4.01E-19	-0.48705303	0.375	0.654	1.24E-14	0.296589005	1.20E-18	11
1074	Eif4a1	0.049710886	-0.680033175	0.571	0.891	1	5.22E-19	-0.567283981	0.477	0.767	1.62E-14	4.91E-19	-0.460154604	0.437	0.706	1.53E-14	0.049710886	1.47E-18	11
1075	Hspd1	0.304397598	-0.493193735	0.286	0.574	1	1.67E-14	-0.523710263	0.239	0.537	5.18E-10	1.25E-18	-0.533552915	0.33	0.605	3.89E-14	0.304397598	3.76E-18	11
