# Supplementary material for: Thymic iNKT single cell analyses unmask the common developmental program of mouse innate T cells
Source: Nat Commun. 2020 Dec 7;11:6238. doi: 10.1038/s41467-020-20073-8 (PMC7721697; doi:10.1038/s41467-020-20073-8)
Supplement: Supplementary file 8 — Source Data [file 41467_2020_20073_MOESM8_ESM.xlsx]

## Sheet: Figure 4
Figure 4a																						Figure 4e
Thymus				Spleen				Liver				LN				Lungs						Stage 0			Stage 1			Stage 2			Stage 3
C57BL/6		Hivep3-/-		C57BL/6		Hivep3-/-		C57BL/6		Hivep3-/-		C57BL/6		Hivep3-/-		C57BL/6		Hivep3-/-				C57BL/6	Hivep3-/-		C57BL/6	Hivep3-/-		C57BL/6	Hivep3-/-		C57BL/6	Hivep3-/-
% iNKT	Total Nb cells	% iNKT	Total Nb cells	% iNKT	Total Nb cells	% iNKT	Total Nb cells	% iNKT	Total Nb cells	% iNKT	Total Nb cells	% iNKT	Total Nb cells	% iNKT	Total Nb cells	% iNKT	Total Nb cells	% iNKT	Total Nb cells			0.41	4.13		1.77	2.7		9.77	14.9		85.9	76.8
0.96	87000000	0.041	110000000	0.76	51200000	0.18	78600000	29.8	4500000	4.07	8500000	0.27	3500000	0.11	3300000	1.23	9100000	0.69	12000000			0.36	5.55		2.19	6.18		7.54	12.6		86.7	75.8
0.55	100000000	0.074	105000000	0.89	55700000	0.14	60300000	28.2	7300000	7.07	5100000	0.33	4100000	0.08	3100000	1.38	8200000	0.23	10000000			0.31	4.61		3.93	5.05		8.44	16.5		87.2	71.5
0.64	95000000	0.062	97000000	0.67	49200000	0.08	55700000	36.1	6400000	5.5	8200000	0.24	7100000	0.04	3200000	0.97	9100000	0.72	7300000			0.52	5.5		2.01	3.26		8.33	18.1		87.1	78.3
1.13	120000000	0.046	130000000	0.85	34000000	0.12	46600000	28.8	6500000	22.4	15500000	0.37	3400000	0.1	1800000	1	8600000	0.31	12000000			0.44	3.27		2.94	4.15		10	19.8		85.7	75.2
0.91	96000000	0.074	98000000	0.95	34000000	0.14	51600000	32.7	9100000	3.8	2800000	0.24	2300000	0.09	2600000	0.88	6600000	0.28	15000000			0.56			2.83			12.9			82.1
0.77	104000000	0.062	110000000	0.78	33200000	0.12	60000000	25.6	7700000	3.3	13000000	0.28	3300000	0.08	3400000	0.96	9300000	0.29	10000000			0.47			2.78			13			82.7
		0.038	120000000					24.2	6700000	11.3	10300000	0.29	2600000	0.1
								15.6	10300000	5.9	8500000			0.07	1800000
								11.4	7000000					0.1	3500000
																						Figure 4g
																						iNKT1			iNKT2			iNKT17
																						C57BL/6	Hivep3-/-		C57BL/6	Hivep3-/-		C57BL/6	Hivep3-/-
																						89.1	88.9		7.89	3.28		3.04	3.06
																						89.1	79.2		7.69	6.62		2.36	2.81
																						89.2	79.1		7.1	6.33		2.69	3.36
																						93.6	88.8		4.35	5.23		1.65	2.04
																						90.8	84.8		7.11	6.71		1.65	3.08
																						92.4			5.07			2
																						91.3			5.89			2.14

## Sheet: Figure 8
Figure 8f										Figure 8h
LN					Lungs					Thymus			LN			Spleen			Lungs
C57BL/6		Hivep3-/-			C57BL/6		Hivep3-/-			C57BL/6	Hivep3-/-		C57BL/6	Hivep3-/-		C57BL/6	Hivep3-/-		C57BL/6	Hivep3-/-
% MAIT	Total Nb cells	% MAIT	Total Nb cells		% MAIT	Total Nb cells	% MAIT	Total Nb cells		21.7	17.3		36.6	4.79		41.6	10.8		30.1	3.9
0.12	3500000	0.0085	3300000		0.14	9100000	0.0061	12000000		50	10		37.4	3.36		36.2	6.22		37	6.2
0.29	4100000	0.0068	3100000		0.22	8200000	0.0064	10000000		67.9	14.3		35.6	3.81		35.4	9.52		39.5	6.2
0.055	7100000	0.0056	3200000		0.05	9100000	0.0076	7300000		51.9	21.7		44.5	4.68		49.5	8.61		40.4	0
0.12	3400000	0.0076	1800000		0.16	8600000	0	12000000		50.2	23.1		43.5	0.92		42.9	8.51		9.6	2.9
0.053	2300000	0.0047	2600000		0.093	6600000	0	15000000		53.5	22.7		44.7	1.36		41.8	7.33		12.8	2.4
0.069	3300000	0.0024	3400000		0.068	9300000	0	10000000					38.1	2.7
0.052	2600000	0.0048												2.2
		0.0035	1800000											2.9
		0.0067	3500000

## Sheet: Sup. Figure 5
Sup. Figure 5b									Sup. Figure 5d
Stage 1			Stage 2			Stage 3			Stage 0			Stage 1			Stage 2			Stage 3
C57BL/6	Hivep3-/-		C57BL/6	Hivep3-/-		C57BL/6	Hivep3-/-		C57BL/6	Hivep3-/-		C57BL/6	Hivep3-/-		C57BL/6	Hivep3-/-		C57BL/6	Hivep3-/-
23249	11309		11133	6842		4174	3249		1653	2262		3710	5172		2758	4396		2105	3649
29655	12679		13636	7180		4221	3340		1671	2245		3468	5137		3121	4938		2145	3916
23079	14520		8025	6188		3491	2904		1724	3155		3533	6023		2541	5707		2154	4625
25263	12622		8885	8677		3434	2708		1673	3227		3766	7116		2837	8079		2093	4686
37831	11889		18786	7141		4772	2847			3071			6969			7059			4689
34587			18506			4628
35246			17792			4275

## Sheet: Sup. Figure 9
Sup. Figure 9c
C57BL/6	Hivep3-/-	CD1d1d2-/-
0.16	0.01	0.19
0.21	0.0029
0.23	0.002
0.2	0.0018
	0.003

## Sheet: Sup. Figure 10
Sup. Figure 10b					Sup. Figure 10d						Sup. Figure 10f
C57BL/6		Hivep3-/-			C57BL/6		Hivep3-/-				C57BL/6				Hivep3-/-
ILC Freq of live	Total live Cell count	ILC Freq of live	Total live Cell count		Treg Freq of live	Total live Cell count	Treg Freq of live	Total live Cell count			%CD122+H2-Kb+	PD-1+	PD-1-	Total live Cell count	%CD122+H2-Kb+	PD-1+	PD-1-	Total live Cell count
1.33	8630000	2.23	11980000		0.18	88230000	0.3	84880000			25.5	81.7	17.2	89000000	17.4	85	14.4	84880000
1.85	6660000	2.61	15470000		0.28	66710000	0.24	123130000			23.8	77.8	21.8	67790000	22.2	86.6	13.3	123130000
1.63	9350000	1.32	10570000		0.22	98160000	0.23	114730000			23.8	80.2	18.6	98160000	14.2	88.6	10.7	113000000
